# Supplementary material for: Activity-based protein profiling of human and plasmodium serine hydrolases and interrogation of potential antimalarial targets
Source: iScience. 2022 Aug 24;25(9):104996. doi: 10.1016/j.isci.2022.104996 (PMC9464883; doi:10.1016/j.isci.2022.104996)
Supplement: Table S1. Activity-based protein profiling across the Plasmodium falciparum asexual lifecycle data, related to Figure 3 [file mmc2.xlsx]

## Sheet: normalised data map
Protein	Ring N3 rep1	Ring N3 rep3	Ring N3 rep2	Ring DMSO rep1	Ring DMSO rep3	Ring DMSO rep2	Troph N3 rep1	Troph N3 rep3	Troph N3 rep2	Troph DMSO rep1	Troph DMSO rep3	Troph DMSO rep2	ES N3 rep1	ES N3 rep3	ES N3 rep2	ES DMSO rep1	ES DMSO rep3	ES DMSO rep2	MS N3 rep1	MS N3 rep3	MS N3 rep2	MS DMSO rep1	MS DMSO rep3	MS DMSO rep2	M N3 rep1	M N3 rep3	M N3 rep2	M DMSO rep1	M DMSO rep3	M DMSO rep2	C: Student's T-test Significant Ring N3_Ring DMSO	C: Student's T-test Significant Troph N3_Troph DMSO	C: Student's T-test Significant ES N3_ES DMSO	C: Student's T-test Significant MS N3_MS DMSO	C: Student's T-test Significant M N3_M DMSO	ALL	N: Peptides	N: Razor + unique peptides	N: Unique peptides	N: Sequence coverage [%]	N: Unique + razor sequence coverage [%]	N: Unique sequence coverage [%]	N: Mol. weight [kDa]	N: Q-value	N: Score	N: Intensity	N: MS/MS count	N: -Log Student's T-test p-value Ring N3_Ring DMSO	N: Student's T-test q-value Ring N3_Ring DMSO
PF3D7_1117300	-0.987525	-0.765757	0.263378	-1.09941	-0.677185	0.142759	-0.220158	-0.211031	0.480116	0.155342	0.294363	0.191038	0.345737	1.31499	1.4999	1.84859	1.8078	1.88182	-0.303274	-0.321508	0.236912	1.68119	1.20774	2.02085	0.595171	0.359648	1.55698	1.13993	1.38819	1.78225				+		1	3	3	3	25	25	25	15.262	0	79.531	113920000	13	0.0304478	1
PAFAH1B3	-0.961302	-1.56294	-1.54772	0.389198	-2.10513	-1.37779	-2.32374	-3.96703	-3.17576	-2.27577	-2.71107	-2.88556	-2.03406	-3.89865	-2.79229	-2.33745	-3.16544	-3.02751	-3.05492	-3.69125	-3.11168	-2.91576	-3.41049	-3.09438	-0.337439	-0.749546	-0.736492	-3.59898	-3.1846	-2.82999					+	1	2	2	2	11.3	11.3	11.3	25.734	0	11.7	13847000	4	0.159597	1
PF3D7_1449400	-2.08726	NaN	-4.0118	NaN	-4.53987	NaN	-3.15014	-4.71156	-3.77336	-3.65761	-5.15272	-3.86912	-3.09612	-9.02135	-2.73918	-5.07205	-4.00047	-3.89579	-4.37995	-5.17779	-4.42998	-3.96557	-5.77902	-3.28093	1.07704	-0.263426	1.84182	-3.6369	-6.65108	-3.61906					+	1	1	1	1	0.6	0.6	0.6	150.05	0	7.2774	74065000	5	0	0.995045
PF3D7_0321500	-2.17933	-2.21383	-1.87391	-1.56919	-0.844818	-2.44525	-1.46032	-1.02692	-0.849302	-1.21837	-1.458	-1.26509	0.0125542	-0.0317802	0.466612	-1.87827	-1.37259	-2.06143	-1.07312	-1.8183	-0.884699	-2.04208	-2.06721	-2.12256	-1.2038	-2.01453	-1.16633	-2.06696	-2.5502	-2.58031			+			1	6	6	6	5.5	5.5	5.5	125.89	0	34.598	13494000	7	0.421093	1
PF3D7_1011400	-1.7835	-2.05104	-1.64471	-1.59128	-1.32202	-2.26105	0.0296574	-0.827856	-1.33746	-1.00752	-0.846943	-2.26879	0.832815	1.26238	-0.022871	-1.08776	-0.548679	-1.85488	0.459591	0.533232	-0.19194	-0.604103	-0.574238	-1.06893	1.70227	1.99613	1.11453	-0.508152	-0.15476	-1.611					+	1	5	5	5	20.3	20.3	20.3	30.596	0	185.28	280570000	23	0.122283	1
PF3D7_1116100	-1.36103	-3.13248	-0.0905399	-1.45	-1.54798	-0.764437	-0.244284	-1.76355	-0.0477428	-0.74699	-2.29407	-0.949903	1.35826	1.64651	2.34027	-0.873699	-2.32621	-0.597078	0.470919	-0.00564766	1.33166	-1.70409	-2.57218	-0.330685	1.8134	0.483435	3.11453	-1.29894	-2.34383	-0.592617			+		+	2	11	11	11	5.1	5.1	5.1	217.07	0	139.43	98817000	18	0.108011	1
FASN	-2.14974	-1.14051	-0.988041	-4.67561	-2.72797	-2.0935	0.181305	-0.713968	0.586365	-3.97073	-3.84656	-2.38473	-2.10583	-2.95298	-1.72925	-3.71776	-3.37611	-3.0769	-2.46094	-3.32447	-2.20967	-3.68639	-3.65015	-2.81353	-1.73976	-3.55887	-1.50188	-3.55719	-3.81433	-3.06908		+				1	4	4	4	1.5	1.5	1.5	273.2	0	26.584	22353000	6	0.948591	1
PNPLA6	-1.47619	0.526917	0.191877	-1.37053	2.11498	-0.108093	1.01167	1.56155	1.95546	-1.61744	-0.738453	-0.525444	1.01771	2.28674	2.25684	-1.47789	-0.248365	-0.690718	1.09595	1.64504	1.55635	-2.04196	-0.644806	-0.551317	-1.63895	-0.614357	-0.566219	-1.94976	-0.751497	-0.990606		+	+	+		3	11	11	11	9.1	9.1	9.1	146.21	0	267.65	180730000	25	0.144682	1
PF3D7_1328500	1.95833	1.27772	1.80037	1.12972	2.62678	0.864971	3.4024	1.88763	2.35085	2.01468	0.969233	1.40672	3.39746	3.28161	3.578	2.2516	0.898384	1.53231	1.96762	1.70344	2.13701	1.61675	0.790411	1.26709	7.30887	6.61042	6.36684	1.93849	1.46057	1.37098			+		+	2	29	29	28	24.3	24.3	23.4	115.89	0	323.31	4983800000	162	0.0835808	1
LYPLA2	1.62231	1.70989	-0.481308	-1.31002	-1.11257	-2.7054	1.10899	1.55899	-1.29325	-2.99051	-2.43958	-4.68021	-1.01178	-0.902006	-3.10643	-3.0871	-2.11273	-3.72696	-1.08375	-1.09855	-3.48682	-3.44529	-2.57267	-3.4481	-0.368628	-0.162077	-2.3946	-2.60137	-2.45412	-3.98886		+				1	2	2	2	9.8	9.8	9.8	17.659	0	12.636	31018000	5	1.41658	0.817333
PF3D7_0403800	0.117252	-0.159935	0.365562	-0.375959	1.0618	-0.245909	1.06872	-0.440063	0.0467815	0.00956345	-0.789312	-0.435465	1.52344	1.61637	1.7278	0.0685081	0.217913	-0.419157	0.88669	0.845459	2.14282	-0.316858	-0.778992	-1.00201	3.82414	4.48628	4.29044	0.105667	-0.488068	-1.09512			+	+	+	3	15	15	15	20.6	20.6	20.6	83.376	0	283.07	662790000	50	0.0270723	1
ACHE	0.379702	1.28689	2.02897	0.604895	1.25758	2.25069	3.21618	3.29129	3.89665	-0.164179	1.07567	1.38566	3.39472	3.92886	3.87999	-0.538225	1.03417	1.62863	2.52122	2.2939	2.51583	-0.812584	0.270784	1.07091	0.866461	0.788372	1.69186	-0.582069	0.560242	0.664906		+	+	+		3	12	12	12	23.4	23.4	23.4	65.559	0	200.7	1248800000	53	0.0722125	1
PF3D7_1358000	-1.29124	-1.38618	-1.54442	-1.6079	-1.05139	-1.55027	-0.376373	-0.957867	-1.85646	-1.44075	-1.83712	-1.92109	2.23036	2.61723	1.25602	-1.44477	-1.58004	-2.7535	0.540377	0.0335846	-0.477644	-1.96521	-1.90137	-2.58572	-0.700842	-1.56076	-1.30146	-2.10248	-2.09538	-2.30769			+	+		2	7	7	7	3	3	3	238.2	0	43.487	58214000	14	0.00702126	0.999915
PF3D7_1476700	-0.653387	0.608976	-0.0627174	-0.341219	0.366245	-1.52448	1.33552	0.519762	1.4491	0.045435	-1.22405	-1.02817	1.0524	1.27921	1.96218	-0.440723	-0.845661	-0.106026	1.00971	0.300484	1.42761	-0.830336	-1.52281	-0.551571	1.95689	1.8119	2.95796	-1.27076	-1.74624	-1.06347			+	+	+	3	7	7	7	17	17	17	41.349	0	53.126	105470000	17	0.282815	1
PF3D7_1129300	-3.04901	-3.26701	-1.75248	-3.84406	-3.0354	-3.01312	-3.21687	-2.60224	-1.67624	-3.79459	-2.52475	-2.25962	-0.320663	0.529385	1.21688	-3.82266	-3.51475	-2.3561	-0.250546	-0.146397	0.731941	-3.88767	-3.53854	-2.81523	-3.02078	-2.41122	-1.37072	-4.18794	-3.30331	-2.54954			+	+		2	4	4	4	2.1	2.1	2.1	221.71	0	25.839	26168000	8	0.484266	1
LYPLA1	-2.41556	0.290619	1.03897	-6.05943	-4.30349	-3.51839	-2.17077	0.106709	0.707533	NaN	-4.79844	-5.12713	-4.83467	-2.08642	-1.43626	-6.27848	-3.44236	-3.64062	-4.43357	-2.1088	-1.19168	NaN	-4.13051	-3.57954	-3.84422	-1.38797	-0.835165	-5.71668	-5.944	-3.6093		+				1	3	3	3	19.3	19.3	19.3	17.981	0	22.778	41509000	6	1.52595	0.182
PF3D7_1458300	-0.944231	-0.881206	0.443605	-0.205889	-1.85469	-0.117178	-0.0290432	-0.77714	-0.369379	-0.319834	-1.61354	-0.89076	2.74172	3.61802	3.12057	-0.546635	-1.20347	-0.913965	1.38839	0.969305	0.965178	-1.08541	-1.45986	-1.03739	-0.61619	-0.464441	0.859076	-1.11508	-1.55168	-0.781374			+	+		2	11	11	11	6.8	6.8	6.8	183.54	0	72.241	124880000	20	0.135175	1
PF3D7_1427100	-0.474831	-0.0828838	0.406721	-1.11768	-0.250999	-0.281216	1.84717	2.75526	2.7037	-1.48321	-0.771315	-0.275095	0.57856	1.61994	1.29452	-1.26997	-0.120573	-0.343922	1.43841	2.16693	1.70978	-1.51793	-0.882275	-0.234121	1.62004	1.37708	2.27396	-1.67564	-0.691538	-0.497519		+		+	+	3	15	15	15	13.2	13.2	13.2	155.67	0	97.545	135710000	28	0.583936	1
PF3D7_1134500	-3.32025	-3.24787	-2.06905	-2.70448	-2.52958	-3.25421	-2.43335	-1.86955	-1.49118	NaN	-3.43044	-4.40419	-0.0528831	0.532055	0.896069	-3.68285	-4.63544	-3.89587	-0.55641	-1.04553	-0.358372	-5.94563	-3.97315	-4.5949	-3.25081	-3.93227	-2.43068	-4.14464	-3.99181	-4.53466			+	+		2	4	4	4	2.1	2.1	2.1	210.54	0	40.98	22692000	6	0.036508	1
NCEH1	0.291166	0.450207	1.5913	-0.0368977	0.373053	0.941402	2.50038	2.67081	3.80809	0.12043	-0.688398	-0.0643806	2.52126	3.20338	3.99066	-0.236561	-0.0568771	-0.822416	1.92058	1.88951	3.03541	-1.23261	-0.701193	-0.496912	-0.231773	-0.0590687	0.841419	-1.62493	-0.632006	-0.912306		+	+	+		3	8	8	8	20.2	20.2	20.2	49.062	0	310.57	666500000	46	0.28476	1
PF3D7_0629300	-1.28206	-0.804485	0.695183	-2.18739	-0.0439548	-0.318031	-0.233589	-0.387075	-0.050869	-0.837525	-0.330873	-0.444048	2.4289	3.42458	3.46217	-1.07533	-0.678753	-0.507956	3.06154	3.1448	3.16363	-1.77485	-0.731186	-0.905222	2.14027	1.16361	1.84392	-1.52155	-0.936945	-0.815666			+	+	+	3	12	12	12	14.4	14.4	14.4	99.23	0	104.03	458470000	48	0.161278	1
PF3D7_1120400	1.40209	-0.126446	1.46434	1.14701	-1.42387	0.693768	3.01133	2.47806	3.03893	0.89613	-1.11879	0.196745	4.46591	4.44626	4.75595	0.528858	-1.03894	-0.187014	3.03834	2.39952	3.20844	0.293598	-1.23934	-0.247597	1.09435	0.128397	1.30418	0.184683	-1.48244	-0.263275		+	+	+		3	9	9	9	19.4	19.4	19.4	44.726	0	104.27	741040000	34	0.337436	1
APEH	4.59758	4.75413	4.71725	3.72682	4.45506	3.49491	5.23227	5.57498	5.41742	3.24355	3.39271	2.89958	4.77335	5.40595	5.1635	3.27633	3.30347	2.86639	4.90183	5.14875	4.76309	3.36386	3.64564	3.07248	5.80327	5.95944	6.06629	2.32883	2.16244	2.07394		+	+	+	+	4	23	23	23	36.9	36.9	36.9	81.673	0	323.31	6316600000	163	1.27612	1
PF3D7_0731800	-1.28571	-2.30702	-1.31348	-1.77924	-2.21945	-2.50493	0.733507	0.000865936	0.581755	-1.82825	-3.45205	-4.23281	1.76488	1.51881	1.78214	-1.3625	-3.2624	-4.1123	2.37453	0.909723	1.56561	-2.02598	-3.56557	-4.23277	-0.336435	-1.74871	-0.73765	-2.0849	-3.11875	-4.1118		+	+	+		3	8	8	8	10.7	10.7	10.7	78.378	0	62.807	96543000	15	0.600934	1
PF3D7_1476800	-0.365816	1.214	1.05996	0.239363	0.879536	0.388153	2.32858	1.55994	1.90317	0.216185	-0.0935211	-0.115032	4.58928	3.88846	4.02384	0.210684	-0.0697269	-0.00145149	4.02425	2.66955	3.23411	-1.09015	-0.224722	0.53388	3.07609	1.6298	2.67919	-0.226849	-0.706705	-0.071928		+	+	+	+	4	12	12	12	29.9	29.9	29.9	42.714	0	133.15	864100000	40	0.0881756	1
PF3D7_1252600	1.1295	0.272871	0.80451	0.543911	0.0756168	-0.166403	3.51035	3.12423	2.70982	1.44955	-0.340071	-0.62314	4.51931	4.32624	3.81557	1.14926	-0.469772	-0.620419	3.94885	3.26468	3.15652	0.622993	-0.483191	-0.569918	3.97264	3.15738	3.22229	0.501686	-0.606449	-0.282778		+	+	+	+	4	16	16	15	33.8	33.8	32.2	52.891	0	114.5	807000000	52	0.83352	1
PF3D7_0209100	1.76043	1.07861	2.0391	1.41457	1.61995	0.525566	3.1597	2.5304	3.08098	1.53661	0.369167	0.859844	4.34629	4.61172	4.69949	1.41805	0.218941	0.991541	3.96198	3.46353	3.89003	1.06264	0.199102	0.794182	5.02851	4.72986	5.59624	1.32537	0.43511	0.982082		+	+	+	+	4	28	28	28	39.5	39.5	39.5	78.304	0	323.31	1544200000	104	0.425766	1
PF3D7_1038900	0.846241	0.560789	1.40499	0.0572205	0.852976	0.618811	1.64885	2.06671	2.34109	-0.0903797	-0.233498	0.629786	3.64181	4.54192	4.28268	-0.0978127	0.036768	-0.101643	1.70363	2.07174	2.25023	-0.950903	0.218443	-0.564882	3.31562	3.81305	3.89419	-0.512518	-0.173361	-0.178637		+	+	+	+	4	12	12	12	30.6	30.6	30.6	41.77	0	323.31	997620000	49	0.553293	1
PF3D7_1143000	-1.69065	-0.908441	-0.309265	-3.04712	-0.688974	-1.61928	-0.190763	-0.128429	0.0337868	-1.40148	-1.15406	-1.46519	2.25728	3.13501	2.86689	-1.18925	-0.761879	-1.23413	0.339647	0.322218	0.509386	-1.42953	-1.71719	-2.27456	1.36526	1.50041	1.73809	-1.99333	-2.06196	-1.99798			+	+	+	3	7	7	7	16.2	16.2	16.2	44.753	0	44.738	133490000	12	0.440967	1
PF3D7_0818600	0.619511	-0.00215721	0.984196	0.163757	0.653522	0.3134	2.1871	1.25308	1.56638	0.491638	-0.0775967	-0.169786	4.10841	4.34993	4.11494	0.628874	-0.0188618	0.31212	4.00773	3.56703	3.622	0.420963	-0.264145	0.0981178	3.87383	3.60601	4.08325	0.185598	-0.456772	0.247448			+	+	+	3	11	11	11	43	43	43	34.921	0	202.1	1033200000	58	0.185891	1
PF3D7_1001600	1.3204	0.897495	1.23215	0.613859	1.18731	-0.00190163	2.5254	2.7383	2.55482	0.83563	-0.0917835	0.462551	3.62428	4.7499	4.2843	1.01558	0.0809345	0.400513	3.19977	3.56009	3.40443	0.554804	0.0342007	0.0747433	4.67228	4.21017	4.80792	0.523537	0.169222	0.154732		+	+	+	+	4	23	22	22	26.6	26.6	26.6	88.563	0	323.31	1474300000	82	0.682163	1
PF3D7_0218600	0.202209	0.338425	0.407852	-0.215538	1.13027	0.0026989	3.35419	3.46864	3.46847	-0.371794	0.480051	-0.520351	2.9948	3.29051	2.9776	-0.650328	-0.0100632	-1.01409	2.50166	2.13474	2.14749	-0.764925	-1.07889	-0.872486	1.8107	1.29789	2.03211	-0.434628	-0.59516	-1.0489		+	+	+	+	4	10	10	10	4.5	4.5	4.5	283.62	0	256.86	216640000	22	0.00807464	1
PF3D7_0805000	-0.85111	-1.82388	-0.666615	-2.35102	-1.35526	-2.94714	2.32321	1.57056	2.05417	-1.21899	-2.64243	-0.498621	3.35985	3.22638	3.41492	-0.669682	-2.86246	-2.41351	2.50402	1.41907	2.0798	-1.86695	-2.85048	-3.77616	1.49865	0.897549	1.76955	-2.40992	-2.88561	-2.43218		+	+	+	+	4	4	4	4	18.4	18.4	18.4	28.466	0	93.278	353510000	15	0.875684	1
PF3D7_0301300	-2.11943	-2.54839	-0.782896	-5.61469	-2.7302	-3.1931	0.719194	-0.199263	1.43131	-3.92583	-2.44839	-2.69494	2.19324	2.33402	2.88099	-2.94897	-1.89342	-3.07878	0.757151	0.2542	1.15545	-4.11963	-2.59628	-3.7184	0.747952	1.23246	2.02246	-4.08297	-2.34776	-2.71473		+	+	+	+	4	6	6	6	14.4	14.4	14.4	50.51	0	55.547	168910000	18	0.910341	1
PF3D7_1401500	-0.961672	-0.874115	-0.541658	-3.22359	-2.71395	NaN	1.41115	2.16488	1.52398	-3.18048	-2.07584	-4.10079	3.46645	4.3989	3.45512	-1.165	-3.08674	-3.97922	1.42908	1.91188	1.27692	-4.85914	-1.67227	NaN	2.76255	3.17951	2.90664	-1.88702	-1.94531	-4.33323		+	+	+	+	4	2	1	1	3.8	1.9	1.9	43.737	0.0053362	6.2803	313690000	6	2.48757	0.136
PF3D7_0709700	2.75392	3.1636	4.49133	2.07285	2.35721	2.5093	5.5069	5.9399	6.15613	2.32358	2.17743	1.75875	6.91422	7.97012	7.7773	2.50776	2.25875	2.00254	6.05773	6.43009	6.42791	1.55656	2.25346	1.49918	5.7	6.14318	6.54871	1.50629	2.26349	1.70491		+	+	+	+	4	19	19	19	46.2	46.2	46.2	42.357	0	317.78	13147000000	262	1.00529	1
SERPINA1	-1.57392	-1.69852	-2.73902	-0.322214	-1.80248	-2.46196	-1.77371	-2.37978	-3.01702	-2.32659	-2.88398	-2.9089	-0.359241	-3.13722	-3.48299	-2.32399	-2.03656	-3.16634	-1.67601	-3.44283	-3.53247	-3.21954	-2.95437	-3.50652	-0.602621	-0.172983	-1.26321	-0.453987	-0.262798	-0.832865							1	1	1	1.9	1.9	1.9	46.708	0	7.8603	10632000	3	0.257962	1
RAP1A;RAP1B	-1.71454	1.56562	-2.28423	-1.24256	1.44069	-1.89926	-0.856434	1.84422	-2.18095	-0.625457	1.93638	-1.5444	-2.57874	-0.936325	-4.74502	-2.37958	-0.434933	-5.27034	-2.37426	-0.395039	-4.9759	-2.94379	-0.157022	-4.52178	-2.66936	-1.57699	-5.59153	-3.03767	-1.93916	-5.78687							3	3	3	27.9	27.9	27.9	14.596	0	51.684	16641000	6	0.0533345	1
TXNRD1	-0.655769	0.13744	0.0626068	0.450741	0.0547085	0.307835	-0.10108	-0.470089	-0.307182	-0.114052	-0.216957	-0.26215	-0.628002	-0.864647	-0.806396	-0.180759	-0.0857258	-0.371117	-0.859211	-1.00695	-1.07247	-0.487003	-0.546947	-0.713236	-2.368	-1.99231	-2.08104	-2.23275	-1.95148	-1.77496							2	2	2	3.7	3.7	3.7	50.723	0	12.408	18975000	6	0.692713	1
EEF1A1;EEF1A1P5;EEF1A2	-0.0858803	0.107601	-0.362907	0.383286	2.78351	-0.891386	-0.337917	-0.871902	-1.70597	-0.744019	-0.828125	-0.631517	-0.14473	-1.74257	-1.52687	-0.145109	-0.557949	-1.38112	-0.806736	-1.05642	1.86069	-0.637859	-0.679525	-1.03526	1.55403	-0.370136	-0.179758	0.771967	0.654345	-0.389065							5	4	4	10.2	7.7	7.7	47.883	0	35.552	174760000	18	0.330793	1
RBM26	-0.380651	-0.819426	0.620182	-0.435419	-1.05964	0.504776	0.699762	0.0964432	1.35773	0.560642	0.158676	1.5662	-0.0522652	-0.692675	0.67275	0.0424976	-0.790228	0.750975	0.25466	-0.812628	0.936012	0.654345	-0.252832	1.20237	0.245901	-0.526068	1.29479	0.228386	-0.222113	1.17478							1	1	1	0.7	0.7	0.7	113.79	0.0011507	6.8419	339140000	6	0.0772913	1
IGHG1;IGHG3	-0.705009	-0.565371	-0.974924	-1.15937	-1.15877	-1.01857	-2.1231	-2.05832	-1.70225	-2.09753	-2.75584	-1.20646	0.0609455	-2.99116	-1.50398	-2.09995	-2.45776	-1.7623	-2.86463	-3.4043	-1.40179	-2.56631	-2.07351	-1.84707	-3.26039	-2.66719	-2.33462	-2.46384	-3.32187	-1.81514							2	2	2	6.8	6.8	6.8	31.983	0	11.983	12354000	4	1.32032	1
PRDX1	2.61471	3.02828	2.73495	2.59961	2.96833	2.90037	0.79698	0.0938358	0.317371	0.67025	0.0472393	0.38846	0.106567	-0.816448	0.0678272	0.266079	0.21837	0.0841904	-0.264021	-0.863237	-0.199453	0.101166	0.0914173	0.31296	0.0298004	-0.533796	-0.354847	0.00355721	-0.364222	0.0472507							8	7	7	39.8	33.3	33.3	18.976	0	46.595	74243000	14	0.0626363	1
LYZ	-0.775251	-1.6052	-1.11999	0.356834	-1.52193	-0.650913	-0.499275	-1.42781	-1.13231	-0.45228	-2.10189	-1.28358	-1.09195	-1.62371	-1.344	-0.316994	-1.02088	-1.68144	-1.56884	-2.72289	-1.59575	-0.552753	-1.78992	-1.77924	-1.45728	-2.54526	-2.19768	-0.880424	-2.38374	-1.9118							2	2	2	20.2	20.2	20.2	11.488	0	14.2	26169000	4	0.400202	1
CTSD	-1.57572	-0.261452	-0.448492	-0.880379	-0.250999	-0.104969	-2.00642	-0.491938	-0.521059	-1.53956	-1.3087	-0.301708	-1.7197	-1.05783	-0.569672	-1.34835	-0.681311	-0.7341	-2.23397	-1.69289	-0.736383	-2.24878	-0.466578	-0.738956	-2.64729	-2.28004	-1.4269	-1.93155	-1.46816	-1.30691							2	2	2	4.2	4.2	4.2	43.688	0	12.861	11561000	6	0.299396	1
RALGAPA1	0.384172	-2.80168	-1.05898	-0.209957	-2.87975	-0.499886	-0.875281	-1.70051	-2.23632	-1.6193	-3.64056	-0.772446	-1.93184	-0.936913	-2.54597	-1.64282	-3.1627	-1.5426	-1.67176	-0.293196	-0.919983	-0.882347	-4.71932	-0.496181	-3.15036	-3.12874	-0.782249	-1.98061	-3.8693	-1.05461							2	2	2	0.6	0.6	0.6	280.41	0	11.821	172590000	4	0.00993118	1
UBB;RPS27A;UBC;UBA52	-0.516912	-0.670343	-0.68758	-1.00735	-0.202755	-0.942902	-1.76453	-1.09243	-1.46352	-1.28954	-0.941715	-1.42572	-1.72114	-1.11147	-1.51801	-1.75118	-0.695452	-1.68316	-1.88432	-1.80982	-1.24505	-1.66489	-1.17979	-1.70862	-0.871841	-0.488232	-0.685619	-0.947996	-0.409086	-1.18896							3	3	3	36.6	36.6	36.6	10.469	0	20.218	145980000	8	0.129055	1
RAN	0.586159	-0.205786	-0.733992	-0.274725	0.28364	-0.889179	-3.31313	-2.67561	-3.36333	-5.1536	-2.53034	-3.27977	-3.7487	-3.3499	-3.92381	-3.80409	-3.09729	-4.5533	-3.98862	-3.63723	-1.59978	-5.76639	-3.05165	-3.08467	-3.15838	-3.73557	-4.03795	-3.30208	-3.24127	-3.86259							1	1	1	10.7	10.7	10.7	11.568	0	8.194	11507000	4	0.125613	1
GCC2	-1.60904	-1.18345	-0.481419	-0.69863	-1.05967	-0.520115	-0.969041	-0.891972	-0.116789	-0.818831	-0.833555	0.340092	-1.56144	-1.80033	-0.888145	-1.32668	-1.24971	-0.411409	-1.22001	-1.20833	-0.209312	-0.98464	-1.02392	-0.0202312	-0.836702	-0.393499	0.393608	-0.107767	-0.189402	0.598223							1	1	1	0.8	0.8	0.8	107.1	0.0011274	6.6343	98258000	7	0.382187	1
CSTA	-1.0599	-2.82222	-1.75477	-0.0387592	-2.6305	-1.19447	-0.643164	-3.68915	-1.53224	-0.208057	-3.58774	-2.05419	-0.329744	-3.71376	-1.69793	-0.770346	-2.72153	-1.09662	-1.49681	-3.02161	-2.22763	-1.13926	-3.23988	-2.12302	-1.71076	-5.15429	-2.54745	-1.09777	-4.66763	-2.02221							2	2	2	30.2	30.2	30.2	7.0861	0	14.268	23861000	4	0.259148	1
FLOT2	0.319283	-0.619553	-0.0598335	1.17005	-0.66707	0.290188	0.360153	-1.93746	-1.367	0.509665	-1.72796	-0.989851	1.12603	-0.704056	-0.461481	1.09492	-0.722952	-0.429577	0.328201	-1.23069	-1.13442	0.38991	-1.29762	-1.20038	-1.02599	-2.83405	-2.4897	-0.41993	-2.57862	-2.26875							6	6	6	15	15	15	47.142	0	37.814	31251000	12	0.256215	1
RAB1A;RAB1B;RAB8B;RAB10;RAB1C;RAB13;RAB8A;RAB15	-0.485146	-0.4736	0.127676	-1.13302	-0.0685291	-0.0256367	-0.259245	0.0514183	0.111855	0.0894413	0.205759	-0.0143299	0.621204	0.614855	0.651329	0.799925	0.228846	0.412439	0.377981	0	0.647635	0.3687	-0.0432339	-0.0609188	-0.408638	-0.440844	-0.498529	-0.253765	-0.573172	-0.61132							2	1	1	11	6.4	6.4	19.018	0	31.297	66201000	8	0.115644	1
ADD1	3.29066	3.38203	3.66113	3.13913	2.71969	3.77034	0.896715	0.630777	0.696707	1.93207	0.976311	0.883335	1.26024	1.34028	0.915125	1.38912	1.28773	0.944628	0.763199	0.69278	0.408569	0.70072	0.789606	0.570637	-0.292576	0.00207138	-0.170879	-0.140991	0.146164	0.615042							12	12	11	22.8	22.8	21.5	70.055	0	209.82	219890000	30	0.292522	1
SNCA	3.56571	5.41931	4.39749	5.81972	5.75949	5.03886	-0.269417	0.57505	-0.717857	-0.448435	0.422352	-1.2263	0.31526	-0.518606	-0.649878	0.318583	0.811539	-0.293756	-0.897316	-0.763474	-0.477644	0.0863934	0.153753	0.576944	-0.151674	0.220274	-0.45726	-0.12747	-0.13419	-0.281662							10	10	10	70.4	70.4	70.4	11.777	0	323.31	438380000	40	0.846235	1
RHCE;RHD	-1.39711	-1.70195	-1.02957	-1.75646	-1.27379	-0.985289	-2.04843	-2.49671	-1.3032	-1.89239	-1.51479	-1.29265	-1.50557	-0.672621	-0.243814	-1.1545	-1.46446	-1.02178	-2.52453	-2.0889	-1.53757	-2.42409	-2.44967	-1.4598	-3.62653	-4.04265	-3.92377	-4.24044	-3.5397	-4.15075							1	1	1	3.4	3.4	3.4	29.173	0	7.8131	41694000	3	0.0432489	1
EIF4A2;EIF4A1	-1.34489	-2.40723	-1.44927	-1.13903	-0.237953	-2.42657	-3.59389	-3.04159	-2.56509	-3.47507	-3.09638	-2.09295	-2.79556	-4.04532	-2.99485	-2.59307	-4.32858	-3.23279	-4.35233	-4.13348	-0.0152569	-3.73024	-3.25825	-2.66783	-1.14436	-4.47402	-3.98101	-3.7417	-4.69823	-4.15565							2	1	1	5	2.8	2.8	41.29	0	27.448	9330700	3	0.257656	1
PAICS	-1.09787	-3.13405	-1.85625	-1.23467	-2.43509	-2.04654	-3.69451	-4.45734	-4.94199	-3.36379	-5.84229	-4.36813	-3.51238	-3.24664	-4.168	-4.25714	-6.35163	-4.80573	-4.1328	-5.03674	-4.43523	-4.62057	-5.14258	-4.17442	-2.59126	-3.26223	-3.42246	-1.98885	-3.42784	-2.98629							2	2	2	5.3	5.3	5.3	45.651	0	12.836	5239500	3	0.0622644	1
PLSCR4	-2.08298	-1.33835	-1.51063	-1.70676	-1.34182	-1.66335	-1.5066	-0.962923	-1.25585	-0.99336	-1.0133	-1.43316	-1.8675	-1.78067	-1.96728	-2.20728	-1.37654	-1.01669	-0.938429	-0.157625	-1.39433	-1.8018	-0.386751	-2.38691	-3.37881	-2.65327	-3.56926	-2.8495	-3.06026	-2.96644							2	2	2	9.2	9.2	9.2	26.249	0	41.019	18748000	6	0.104512	1
RPS2	-2.8012	-2.73752	-1.7293	-1.82754	-0.536306	-2.59478	-1.70987	-4.41264	-1.30042	-2.34488	-5.31601	-1.94386	-1.77615	-5.14765	-2.05387	-2.00992	-4.74202	-3.56192	-2.3162	-5.09892	0.0622692	-2.89201	-4.69929	-3.45156	-1.45577	-5.50649	-0.905231	-3.17066	-6.12796	-3.73473							3	2	2	16.1	11.6	11.6	16.565	0	11.977	20585000	3	0.482321	1
CD59	-0.711327	-1.1516	0.446739	0.00175285	-2.0065	-0.779814	-1.80259	-2.01376	-0.1189	-1.5377	-2.16076	0.590309	-2.73	-3.53579	-1.70209	-2.49818	-3.03068	-1.06565	-2.65823	-4.16307	-1.55615	-3.30545	-3.27995	-0.850618	-3.74668	-4.47481	-2.64204	-3.45853	-3.61455	-2.76138							1	1	1	7.4	7.4	7.4	11.985	0.0022247	6.5565	19984000	3	0.23811	1
ARF1;ARF3;ARF5	-0.166092	-3.70843	-2.10177	-0.94842	-4.00156	-1.98557	-1.69619	-4.20657	-2.09294	-1.63318	-3.02987	-1.65119	-1.05426	-3.09521	-1.4998	-0.804316	-3.02067	-1.66429	-1.48927	-3.57629	-1.76343	-1.3876	-3.68595	-1.92047	-0.553352	-2.77355	-1.09666	-0.903067	-3.26996	-0.922163							3	3	1	16.7	16.7	4.8	23.346	0	27.493	22779000	5	0.0831335	1
CDSN	-4.67744	-0.767042	-3.57712	-4.65356	-2.09131	-3.20255	-5.96085	-3.41673	-4.17928	NaN	-3.69349	-3.18548	NaN	-4.51284	-3.47308	-5.82031	-2.99781	-3.28607	-6.12185	-3.91998	-4.84287	-5.63198	-2.41761	-4.44314	-3.96655	-4.00543	-5.42553	-5.63535	-4.33301	-4.64398							1	1	1	3.4	3.4	3.4	51.539	0	8.1121	7338500	4	0.0788018	1
ANXA2;ANXA2P2	-2.04669	1.06229	-1.47882	-1.62504	0.495401	-0.941017	-2.7213	-0.159191	-1.886	-2.18939	-0.374786	-1.79837	-2.14565	-0.759008	-1.97191	-1.60191	0.107281	-1.87044	-3.40548	-0.0621395	-2.67389	-2.42632	0.109287	-1.87916	-2.38486	-1.1692	-2.74838	-2.67488	-0.918394	-2.59776							5	5	5	23.8	23.8	23.8	25.341	0	29.212	23885000	7	0.0389157	1
ALDOA	1.64689	1.39704	1.36123	1.02493	1.30914	1.51692	-0.163851	-1.008	-0.694801	-0.194149	-1.3481	-0.573114	-0.707144	-2.19211	-1.28964	-0.582211	-1.73944	-1.08188	-1.14423	-2.82284	0.469593	-0.678072	-1.63048	-1.00051	-1.32659	-1.76367	-1.31276	-0.982433	-1.69847	-1.25178							6	6	5	14.1	14.1	12.2	39.34	0	40.896	76405000	12	0.475428	1
TPM1	-0.274826	-1.54611	0.0650997	0.117102	-1.19804	0.330128	1.52598	0.105501	1.3041	1.54628	0.299181	1.37837	1.2011	0.132477	0.984827	1.82008	0.578175	1.23683	0.270525	-1.36592	0.337492	0.85014	-1.17739	0.618271	-1.45468	-2.68197	-1.34068	-0.960997	-2.23392	-0.98591							13	10	10	48.4	36.3	36.3	28.747	0	118.96	136610000	17	0.186919	1
DCXR	-0.980542	-2.44628	-0.983801	-1.18114	-2.30037	-0.896425	-3.22441	-3.93063	-3.43384	-3.14455	-3.62461	-4.42117	-3.59887	-4.55694	-4.10487	-3.78986	-3.78371	-4.34258	-4.31324	-4.74465	-4.08417	-4.45326	-4.00717	-3.7813	-4.10547	-4.42136	-4.43782	-4.09004	-5.21404	-3.94801							2	2	2	13.5	13.5	13.5	14.892	0	11.8	2930400	3	0.00549928	1
HIST1H2BN;HIST1H2BL;HIST1H2BM;HIST1H2BH;HIST2H2BF;HIST2H2BE;HIST1H2BC;HIST1H2BD;H2BFS;HIST1H2BB;HIST1H2BO;HIST1H2BJ;HIST1H2BK;HIST1H2BA;HIST3H2BB	-1.29336	-2.42559	-1.03211	-4.42948	2.9891	-0.858202	-0.909254	-3.56146	-0.184004	-1.49351	-3.50783	-1.13876	-0.924076	-3.30112	-0.000377655	-1.43901	-2.462	-0.267565	-2.43085	-3.93497	-2.05798	-2.44458	-2.71275	-1.06495	2.81522	-3.61479	-0.991697	-2.33561	-4.14861	-2.28531							4	2	2	18.1	13.3	13.3	18.804	0	12.926	87091000	6	0.13834	1
ALDH1A1	-0.000448227	-0.985781	-0.201244	-0.383755	-0.89813	0.0108643	-3.90924	-4.25773	-2.99783	-4.52999	-4.42426	-3.5222	-4.08958	-5.12598	-3.19885	-4.48917	-4.89802	-2.96712	-5.23365	-7.26344	-3.2909	-5.07826	-6.53032	-3.01361	-4.12609	-4.89314	-2.88486	-3.91495	-4.08399	-2.80465							3	3	3	6.8	6.8	6.8	54.861	0	18.703	10196000	6	0.023295	1
GSR	0.237806	0.161003	0.218801	0.547882	0.777748	0.602299	1.06347	0.349712	0.561083	0.605286	0.420238	0.56901	0.39625	-0.541012	-0.0583744	0.860491	0.0412331	0.610415	1.57804	0.863575	0.87109	1.48128	1.03927	0.920946	-1.34962	-0.911856	-1.1712	-0.734236	-0.781321	-1.03814							5	5	5	12	12	12	47.267	0	30.29	90403000	12	2.40426	1
PGK1	1.17557	-0.235113	-0.125011	0.443108	-0.151987	-0.0525665	-2.4851	-2.40682	-2.18502	-2.72639	-3.18469	-2.17556	-2.56681	-3.20776	-2.41591	-2.92067	-3.12364	-2.28022	-3.67962	-3.47514	-2.35343	-3.26176	-3.11489	-1.69191	-2.95767	-3.07588	-2.4121	-2.84896	-2.99427	-2.45656							1	1	1	2.1	2.1	2.1	41.428	0.0022346	6.5742	5521000	3	0.146197	1
CA1	6.51181	5.13195	4.64878	5.24875	5.15061	4.7403	3.28646	3.14193	2.83032	3.30445	3.4587	2.87405	1.53578	0.80287	1.09113	1.75582	1.5894	1.16747	1.74103	2.12359	1.75112	1.99232	2.35689	1.31687	2.65287	3.26422	1.12835	3.1284	2.22683	2.45272							11	11	11	62.8	62.8	62.8	28.87	0	323.31	1630500000	76	0.264798	1
CA2	4.46666	2.37851	2.49277	2.90502	2.35797	2.51661	0.876457	0.223074	0.440788	0.532316	0.46851	-0.321901	0.560968	-0.0846329	-0.104902	0.690397	0.513094	0.25152	0.744253	0.104742	0.48908	1.01428	0.474216	0.664526	1.03951	0.937672	0.976816	1.57527	1.01059	1.98091							8	8	8	38.1	38.1	38.1	29.246	0	86.581	320270000	27	0.303177	1
HBD	5.6562	3.91494	4.17902	4.17287	3.8196	4.23311	1.66464	1.89112	2.02503	1.31551	2.00336	1.26214	0.906063	0.833746	0.886143	0.814423	1.3255	0.834574	0.340654	0.560539	0.926182	0.866861	1.06552	0.859146	1.12508	1.03993	1.05288	1.18318	1.18875	1.4282							10	5	5	76.2	38.8	38.8	16.055	0	162.38	1368400000	43	0.383904	1
SPTA1	9.00298	8.949	9.09923	8.29889	8.29177	9.04132	5.07689	4.8506	4.85064	5.07613	4.98376	4.78098	5.76833	5.327	5.45654	5.73633	5.87667	5.36529	4.55462	4.15204	4.74718	4.72325	4.58072	5.1292	3.52644	2.94433	3.61829	3.65351	3.05922	3.51981							131	131	131	51.4	51.4	51.4	280.01	0	323.31	12944000000	667	0.87191	1
SLC4A1	5.88656	6.34088	6.0315	5.22112	5.86732	6.08842	4.13708	4.90431	4.36501	4.08729	4.8131	4.22328	5.16319	6.22761	5.56303	4.94036	5.88175	5.13127	4.15746	4.79295	4.1201	3.87728	4.61321	4.36057	2.29076	2.32348	2.40184	2.41583	2.85429	2.14417							23	23	23	28.6	28.6	28.6	101.79	0	323.31	6305700000	188	0.544734	1
CAT	4.49213	4.32696	4.66543	4.45538	4.42315	4.79206	3.1438	3.48791	4.19486	3.15286	3.85734	3.711	2.20009	2.22197	2.6095	2.53449	2.88087	3.21078	1.71081	2.03869	2.71947	2.13823	2.30482	2.94279	1.13611	1.74691	1.61457	1.36448	1.33339	1.84829							20	20	19	38.1	38.1	35.3	59.755	0	323.31	1109100000	81	0.151037	1
GAPDH	2.16766	1.52712	1.82617	2.34615	1.03842	2.36268	1.97173	0.202305	1.03511	1.44556	0.808971	1.19591	2.00337	0.0252914	1.21801	2.05057	0.503042	1.77301	1.98912	0.462215	1.77311	2.55673	0.724554	2.05866	0.546638	-1.4043	-0.0183296	0.785788	-1.16507	0.278057							9	9	9	32.8	32.8	32.8	36.053	0	66.386	346740000	31	0.0546325	1
ARG1	-2.14889	0.459389	-0.562155	0.419519	0.164425	0.316133	0.106071	-1.20831	-1.48773	-1.05242	-0.609219	-1.02094	-0.0473328	-2.42504	-1.10089	-0.645258	-1.09464	-0.656679	-1.07952	-1.27265	0.33012	0.0937042	-0.759457	-0.618246	-0.672361	-1.88816	-0.860033	-0.47377	-1.53767	-0.412285							4	4	4	16.1	16.1	16.1	25.356	0	23.69	18890000	7	0.619276	1
S100A9	-0.203926	1.02272	-2.08241	1.3987	0.909285	-1.66306	0.357138	0.125717	-2.64664	0.435015	-0.124783	-2.57196	-0.255924	0.074789	-2.57768	0.408855	1.18887	-2.64561	-0.358625	-0.85614	-2.67938	-0.235012	0.644512	-2.78745	-0.991978	-0.954319	-3.76057	0.118563	-0.438698	-3.71194							3	3	3	24.6	24.6	24.6	13.242	0	20.434	41386000	7	0.185279	1
S100A6	1.68133	1.68188	2.46657	2.90294	2.16222	3.05402	-0.624287	-1.37175	-0.85281	-0.6306	-1.24593	-0.286684	-0.704245	-3.19045	-1.76706	-1.15087	-2.4042	-1.74237	-1.3595	-3.33	-1.57467	-1.34922	-2.37051	-0.842335	-1.08578	-2.51977	-1.78215	-1.35397	-2.29218	-1.72554							3	3	3	27.1	27.1	27.1	9.681	0	17.61	85860000	5	0.939208	1
ENO1	-0.501568	-0.0602112	-1.29782	-0.511583	0.377239	-0.850605	-2.41036	-2.40469	-2.9731	-2.77049	-2.55034	-2.76981	-3.32909	-3.23182	-2.90766	-3.98813	-2.51924	-3.45263	-4.23035	-3.20782	-3.29785	-3.57345	-2.17158	-3.33406	-3.87892	-3.7284	-3.2769	-3.67569	-3.11207	-2.82095							5	3	3	11.5	6.5	6.5	47.168	0	20.411	16617000	5	0.220744	1
TPM3;DKFZp686J1372	2.59653	2.99122	2.96712	2.48449	2.84633	3.25905	3.08165	3.21171	3.48594	3.17652	3.73097	3.31841	3.12182	3.60384	3.34454	3.56793	4.06616	3.46512	2.0005	2.14574	2.43113	2.70435	2.56496	2.98034	0.456638	0.96838	1.33454	0.63641	1.12519	1.32593							17	17	0	53.6	53.6	0	29.032	0	144.27	871350000	55	0.0149961	1
LDHB	0.925493	-0.43491	-0.673023	-0.408951	-0.28713	-0.683544	-2.37659	-2.56149	-2.89886	-2.91186	-2.59607	-3.1445	-2.41756	-4.85125	-4.51869	-2.96091	-3.48758	-3.63076	-3.8593	-4.74819	-4.05278	-4.19249	-3.66011	-4.42299	-2.80726	-3.23997	-3.39784	-2.9136	-3.86063	-3.60488							2	2	2	6	6	6	36.638	0	14.74	8777600	4	0.319755	1
CAPN1	0.0911903	1.27183	1.36905	0.0486221	1.21146	1.76541	-1.25494	0.367231	0.755934	-0.818201	0.646626	1.10158	-1.74423	0.312878	0.615711	-1.24645	0.587763	0.892441	-1.04534	0.546837	0.835018	-1.18285	0.54528	0.965803	-3.20165	-1.34817	-0.321661	-3.24399	-1.18102	-0.0965691							8	8	8	10.9	10.9	10.9	81.889	0	61.272	80081000	14	0.0516099	1
TXN	1.35884	-0.311253	0.411303	1.31114	-0.573954	0.651722	0.0658913	-1.75584	-0.546482	0.171728	-2.05495	-0.427071	-0.461891	-2.64645	-0.900894	0.0543404	-1.72497	-0.563339	-1.3221	-2.58492	-1.39985	-0.529549	-1.66213	-0.876392	-0.489271	-3.4525	-2.06547	-0.993677	-3.03585	-1.91205							2	2	2	25.9	25.9	25.9	9.4519	0	12.07	31310000	4	0.0104729	1
HSPA8;HSPA2	2.33988	1.92994	2.63384	2.36756	2.05191	2.77649	0.352131	0.0435753	0.624424	0.617805	0.204643	0.862057	0.197861	-0.650431	0.0374889	0.0647507	-0.157618	0.151518	-0.74824	-1.14059	0.145746	-0.808702	-0.744841	0.0725536	0.0413704	-1.24324	-0.515995	-0.37326	-1.16591	-0.670389							17	14	10	26.8	22.6	19	70.897	0	94.476	130330000	28	0.121519	1
SLC2A1	0.645748	1.36235	1.47193	0.497814	1.18962	1.63526	0.0919704	-0.0490227	1.01354	-0.070858	0.527584	0.875967	0.56708	2.26264	2.29284	0.672285	1.4995	1.53626	-0.0720406	1.03324	0.788261	-0.150141	0.554842	0.703098	-1.5135	-1.13415	-0.734953	-1.38225	-1.05626	-0.813032							4	4	4	7.3	7.3	7.3	54.083	0	176.63	240920000	12	0.042531	1
EPB41	4.39352	3.43197	3.3487	3.62074	2.8929	3.50428	1.33977	0.764519	0.52972	1.16474	0.631151	0.155775	1.53831	1.0152	0.951195	1.16034	0.631077	0.311535	0.897469	0.0674706	0.260063	0.687792	0.102936	0.237059	-0.0873985	-0.806028	-0.299574	0.0967159	-0.669464	-0.639799							17	17	7	30.2	30.2	11.3	69.889	0	141.59	392200000	44	0.404204	1
SPTB	8.97515	8.7804	8.58939	8.26053	8.11703	8.57873	4.92164	4.61838	4.44774	4.77671	4.82385	4.40135	5.59929	5.10641	5.06304	5.52978	5.46201	4.88435	4.64522	4.30889	4.50809	4.85828	4.49284	4.70415	3.66822	3.15316	3.79337	3.82725	3.12806	3.87785							122	122	119	55.1	55.1	54.1	246.47	0	323.31	13432000000	588	1.23446	1
ALAD	1.77308	0.863577	0.909166	1.68029	0.933876	1.03748	-0.404018	-0.776184	-0.730118	-0.705391	-1.54881	-0.856281	-1.01511	-2.53404	-1.93305	-0.959612	-2.26093	-1.75969	-1.71341	-2.2345	-1.48751	-1.00607	-2.00342	-1.53649	-0.485542	-0.50041	-1.09883	0.0378761	-0.905718	-0.280781							4	4	4	14.8	14.8	14.8	36.294	0	34.389	43656000	12	0.0315494	1
JUP	1.99503	3.13496	2.0966	2.66045	3.12769	1.91692	1.19514	0.263529	0.809263	1.41696	0.0984383	1.23663	1.13415	-0.173502	1.25917	1.61089	1.17927	1.03324	0.240669	-0.305759	0.490171	1.12128	1.40327	1.13613	2.34855	-0.905275	-0.0450153	0.900188	-0.460505	0.432987							10	10	10	14.2	14.2	14.2	81.744	0	98.585	136570000	24	0.114205	1
DSP	2.03093	4.83261	2.84393	2.94922	3.87919	2.50042	1.80485	2.14459	1.64869	1.88506	2.17749	1.79768	1.79119	1.84138	2.05022	2.11894	2.90832	1.89075	0.933111	1.40562	1.24159	1.64759	2.99478	1.85471	2.65258	0.978752	0.522957	1.31592	1.23794	1.15099							32	32	32	10.5	10.5	10.5	331.77	0	219.89	291790000	58	0.0466447	1
ANK1	7.46976	7.26527	7.70612	6.87463	6.69996	7.72364	4.39828	4.34306	4.54838	4.32939	4.37406	4.46744	4.52022	4.38031	4.82125	4.57441	4.56112	4.75297	3.95929	4.12463	4.28569	3.94151	4.01297	4.43493	2.76098	2.25283	3.25328	2.90246	2.32154	3.18597							59	59	59	39	39	39	180.48	0	323.31	6144700000	305	0.486393	1
EPB42	3.6968	3.31857	2.97729	3.17308	2.87737	2.90318	1.91439	1.98204	1.36273	1.97258	1.96991	1.31585	2.65577	2.81078	2.14184	2.74951	2.57005	2.00797	1.87994	1.78852	1.02093	1.93911	1.80159	1.30636	0.361456	-0.0793705	-0.494656	-0.181936	0.068531	-0.642511							14	14	14	20.8	20.8	20.8	69.455	0	211.09	629080000	48	0.690678	1
HSPA6;HSPA7	-1.36955	-0.877392	-1.48823	-0.771431	-1.00979	-1.61627	-4.97971	-3.02916	-3.91322	-4.4362	-3.30836	-3.80418	-3.69216	-4.69865	-5.14768	-3.8585	-4.22586	-4.60892	-4.25792	-5.11326	-3.31747	-4.62673	-4.19458	-4.33076	-3.98477	-4.99762	-5.34683	-4.23509	-4.75811	-5.67467							6	1	1	9.5	1.7	1.7	71.027	0.0022297	6.5702	19467000	3	0.13216	1
VCL	-0.165337	3.10921	2.48107	0.541565	2.92488	3.1354	-2.61504	-0.389585	-0.146572	-1.75136	0.0815182	0.136629	-2.01455	-1.99425	-0.87034	-1.37014	-0.843275	-0.648075	-2.65456	-1.81804	-0.25634	-2.41135	-0.56773	0.339598	-2.62243	-1.09098	-0.240316	-2.21997	-1.33721	-0.0130577							1	1	1	1	1	1	87.443	0.0011494	6.8276	383980000	6	0.108795	1
AHCY	0.28805	-0.104372	-1.19691	0	-0.135845	-1.21446	-0.923896	-1.16938	-2.03835	-0.835858	-1.23624	-2.1465	-1.06409	-2.51883	-2.90946	-1.51326	-1.86672	-2.42907	-1.74308	-1.97321	-2.42101	-1.514	-1.26321	-2.25723	-2.09267	-3.04707	-3.51918	-2.55098	-3.0303	-3.74597							5	5	5	12.3	12.3	12.3	47.716	0	33.389	19114000	7	0.0667102	1
AZGP1	-5.38637	-2.7931	-3.44092	-2.37072	-2.93993	-3.04803	-3.02922	-2.85764	-2.97479	-2.26908	-3.1041	-2.94665	-2.46759	-3.68117	-3.21336	-3.15172	-2.85788	-3.07445	-3.66294	-3.47902	-3.72218	-3.20791	-3.3356	-3.61396	-3.69982	-4.6112	-4.41273	-3.14931	-3.96616	-4.12026							2	2	2	8.7	8.7	8.7	34.258	0	11.324	17762000	4	0.603486	1
S100A4	2.33442	2.78683	2.3563	2.36632	2.8222	2.73237	-0.282494	0.698721	0.247242	-0.101116	0.83622	0.44606	-0.610086	-0.127665	-0.152103	-0.625147	0.171677	-0.254845	-1.40595	-0.891836	-0.413136	-1.22723	-0.555527	-0.311264	-1.66236	-0.350555	-1.07982	-1.72907	-0.753002	-0.754711							3	3	3	16.8	16.8	16.8	11.728	0	19.645	55683000	11	0.295337	1
STOM	0.142143	0.861862	0.495516	-0.218874	1.00157	0.761841	-0.724054	0.740686	-0.371696	-0.553116	0.344931	-0.324917	0.146133	1.60067	0.515865	0.221905	1.13364	0.364389	-0.768232	0.585411	0.0631294	-0.600069	0.580063	-0.214212	-2.82328	-0.753693	-1.88379	-2.51628	-0.970177	-1.86835							6	6	6	26	26	26	31.73	0	60.383	98200000	21	0.0115886	1
TMOD1	1.78324	1.2111	1.92915	1.16661	0.669575	2.0333	-2.15438	-2.4797	-1.46183	-1.52964	-2.2979	-1.73566	-1.21515	-1.75359	-0.7754	-1.12897	-1.37349	-0.973927	-1.83836	-2.24964	-1.48816	-1.86397	-2.05825	-1.13645	-2.38933	-2.67097	-2.00295	-2.36436	-2.67189	-2.01132							5	5	5	28	28	28	26.014	0	32.415	35905000	14	0.31617	1
PRDX6	1.42877	1.30073	-0.011816	0.342369	1.41056	0.0695267	-2.35944	-1.89959	-3.78771	-2.67891	-1.75627	-3.79747	-2.76217	-2.4698	-3.81816	-2.67657	-2.12353	-4.88113	-3.08753	-2.8519	-3.34776	-2.51319	-2.43211	-3.81486	-2.49312	-2.30101	-4.17918	-2.10077	-2.02601	-3.79838							4	4	4	18.8	18.8	18.8	25.035	0	22.634	35885000	6	0.184841	1
BLVRB	3.66163	0.230896	1.7447	1.92561	-0.0422993	1.66525	0.650738	-0.658712	0.479858	0.936668	-0.539757	0.428333	-0.604052	-1.53655	-0.60128	-0.156277	-1.55336	-0.585716	-0.402981	-1.9039	-0.708313	-0.196751	-2.12672	-0.58297	-1.0525	-2.57572	-1.49698	-1.28281	-2.64366	-1.3258							5	5	5	34.5	34.5	34.5	22.119	0	55.728	138050000	15	0.233972	1
S100A7	-3.05589	-0.875608	-2.23658	-1.87937	-1.56893	-1.69302	-1.74926	-1.5587	-1.97473	-1.62438	-2.01389	-1.59259	-1.99863	-2.43312	-1.91809	-1.81027	-0.621786	-1.93971	-3.04879	-3.13208	-2.15488	-2.06516	-2.04451	-1.88511	-2.21987	-3.27045	-2.78781	-2.1632	-3.08478	-2.6182							1	1	1	10.9	10.9	10.9	11.471	0.0011455	6.6996	7948800	3	0.205994	1
PRDX2	6.25539	4.72174	5.25141	5.47302	4.60632	5.30846	3.70422	3.2091	3.64974	3.74389	3.25524	3.84597	2.82137	1.61637	2.13738	2.16534	1.73211	1.76948	2.43799	1.1423	2.18597	1.88823	1.4571	2.08115	2.76647	1.9399	2.50557	2.57319	1.98199	2.49508							11	11	10	41.9	41.9	36.4	21.892	0	181.15	1525500000	68	0.207556	1
ADD2	3.44331	2.13621	3.29699	2.60536	1.496	3.53214	0.455397	-0.892546	-0.0497017	0.389082	-0.721809	-0.0347595	0.477432	-0.467461	0.311247	0.596376	-0.459223	0.151669	0.079237	-1.40291	-0.207195	-0.0303307	-1.29319	-0.218828	-0.826206	-2.62845	-1.18883	-0.72436	-2.73887	-1.15176							10	9	9	12.9	11.8	11.8	80.853	0	68.077	106530000	21	0.225158	1
PREP	2.14928	-0.514521	2.11183	-0.207844	-2.3815	-1.18755	1.59332	-1.1488	1.20187	-0.572205	-3.709	-1.15202	0.313744	-2.62192	-0.238152	-0.836262	-3.44895	-1.78729	-0.185682	-3.07526	-0.181105	-0.78326	-3.2131	-1.14483	0.933058	-2.17469	0.555975	-1.30037	-3.84113	-1.67487							10	10	10	19.4	19.4	19.4	80.699	0	69.282	82634000	17	1.08888	1
VCP	0.526182	1.41216	1.37573	0.521202	1.30435	1.32163	-3.37684	-1.58657	-1.62189	-4.3312	-1.39293	-1.23119	-3.83462	-3.42377	-2.20132	-3.66765	-2.9157	-2.15981	-5.24393	-2.91844	-0.903822	-4.63901	-2.70163	-1.57584	-3.1275	-2.35282	-1.81199	-3.61491	-2.43955	-1.6406							5	4	4	5.6	4.7	4.7	89.321	0	24.415	27854000	6	0.0486924	1
TPI1	1.80283	0.808453	0.197742	1.61459	0.605618	0.467422	0.659025	0.176422	-0.396822	0.644913	-0.0141315	-0.245029	0.0397549	-0.464735	-0.830818	0.18652	-0.404428	-0.493729	0.567545	-0.496141	-0.398623	0.576719	-0.348879	-0.238396	-0.78581	-2.17748	-1.95307	-1.39041	-1.96222	-2.07436							5	5	5	32.3	32.3	32.3	17.958	0	32.812	68140000	9	0.0228652	1
ACTG1;ACTB	5.95972	5.85786	5.46132	5.23081	5.35192	5.41178	2.71936	2.74772	2.29457	2.61296	2.8237	2.31292	3.37706	3.43969	2.92681	3.37053	3.41675	2.86409	2.44591	2.28825	2.38292	2.38497	2.33564	2.39125	1.52374	0.947039	1.16453	1.57843	1.21809	0.798346							16	15	6	50.4	46.1	24.8	41.792	0	323.31	1821200000	110	1.24786	1
ACTG2;ACTA1;ACTC1;ACTA2	1.81884	0.696119	0.868124	0.765997	0.0590458	0.839815	-2.22221	-2.12945	-2.07221	-2.85844	-2.54198	-1.47275	-0.699465	-1.80152	-1.21257	-1.21145	-1.80623	-1.48571	-2.23326	-2.8562	-1.71726	-2.89509	-3.15499	-1.74406	-3.07186	-3.7552	-2.84911	-3.4018	-3.1865	-3.11753							10	1	1	25.5	4.3	4.3	41.876	0.010299	6.1757	36594000	6	0.597682	1
HIST1H4A	0.0676441	-0.27276	-0.230696	0.16243	4.51048	-1.62408	0.209478	-0.718237	-0.648321	0.685513	-0.299191	-1.1641	0.52202	-1.57287	-0.304562	0.403442	-0.292957	-0.850243	-1.1861	-0.894667	-1.15525	0.0859165	-0.596409	-1.34019	2.5474	-0.978851	-1.85161	-0.537819	-1.18026	-2.88055							6	3	3	39.8	27.2	27.2	11.367	0	34.18	110010000	12	0.252567	1
HBB	10.9	9.49518	8.81203	9.37395	9.37707	8.94631	6.73219	6.81072	6.39131	6.68266	6.70456	5.96169	6.26461	5.13601	5.43456	6.18737	6.00126	5.44823	5.49237	5.44768	5.67081	5.81296	5.6447	5.51095	6.10518	6.22154	5.43572	6.28572	6.41194	5.98801							11	11	6	74.8	74.8	37.4	15.998	0	323.31	51631000000	397	0.328086	1
HBG2;HBG1	3.00375	2.43725	3.1507	2.70583	2.63357	3.36568	-0.937669	-0.987125	-0.070734	-0.931511	-1.02163	-0.575237	-1.38497	-2.04084	-0.877014	-0.993298	-1.69933	-0.733171	-2.40642	-3.24501	-0.825148	-2.31126	-2.33022	-0.695129	-1.76978	-2.01693	-1.28791	-1.61645	-2.2583	-1.08997							7	6	5	45.6	38.8	32.7	16.126	0	121.67	127400000	13	0.0403271	1
HBA1;HBA2	10.1646	8.52198	8.40861	8.86111	8.27004	8.6081	5.37841	5.52426	5.47702	5.57032	5.32208	5.27635	4.2692	3.54071	4.40511	4.42126	4.36368	4.26019	4.17048	3.48988	4.96078	4.52203	4.24666	4.76153	4.85741	4.69983	4.59283	5.13459	4.79234	5.20457							10	10	10	74.6	74.6	74.6	15.257	0	323.31	25054000000	333	0.311428	1
DCD	1.16556	1.0313	0.576248	0.703388	0.800102	-0.0877514	0.253521	-0.132359	-0.176519	-0.289333	0.478083	0.00160789	0.438036	0.159693	0.0151615	-0.15774	0.713585	0.843348	-0.645578	-0.668428	-0.37628	-0.339697	0.162924	-0.404072	-1.05484	-0.717802	-1.08007	-0.276003	-0.830381	-0.665628							5	5	5	30	30	30	11.284	0	35.09	171540000	15	0.609427	1
PF3D7_0102200	0.988581	0.608896	1.31975	0.618126	-0.333698	1.56261	-1.53713	-3.14545	-1.80548	-1.91984	-2.78515	-1.502	-2.45736	-2.96173	-1.9988	-2.91908	-3.01943	-1.94503	-0.278358	-0.89949	-0.414112	-0.527887	-1.12333	-0.383118	-0.785126	-1.37428	-0.882456	-0.775024	-0.516485	-0.908401							9	5	5	6.5	4.3	4.3	126.52	0	64.031	40169000	11	0.240531	1
PF3D7_0102500	-3.45078	-1.63714	-0.300385	-4.03711	-1.75077	0.305244	-3.63151	-1.94014	-1.5596	-3.8214	-1.6948	-1.05686	-1.55588	-0.979067	0.00175476	-0.889299	-0.862608	0.311445	-1.35316	-0.569578	0.0614719	-0.958031	-0.480446	0.240816	-2.89299	-1.4972	-1.10019	-2.775	-1.47301	-0.747555							8	8	8	3	3	3	181.15	0	53.568	19489000	11	0.00665281	1
PF3D7_0102900	1.07463	1.16341	0.573704	0.452805	1.23923	0.615875	0.78931	1.06769	0.813028	0.880754	1.18637	0.8829	0.873322	1.10141	0.945873	0.500444	1.00909	0.639608	0.612642	0.939159	0.780237	0.434412	0.740519	0.900208	1.32092	1.67612	1.68477	1.3659	2.1258	1.55039							9	9	9	13.1	13.1	13.1	73.449	0	99.393	113110000	21	0.21637	1
PF3D7_0104200	-1.36556	-2.54398	-1.4458	-2.15545	-2.29777	-1.84222	-2.60553	-2.91566	-2.52319	-2.4115	-2.89173	-2.32993	-1.94795	-2.41708	-1.21683	-1.55083	-1.81042	-1.1488	-1.72165	-2.33432	-1.57904	-1.40061	-2.1272	-1.66217	-1.5901	-2.39892	-1.21664	-1.62829	-2.1934	-1.33053							1	1	1	2.1	2.1	2.1	53.626	0.0032787	6.4327	4712900	3	0.318315	1
PF3D7_0104500	-4.28129	-2.86621	-0.769907	-3.17338	-3.16366	-0.898829	-2.7446	-2.48143	-0.198734	-2.54273	-1.99452	0.0669155	-4.38824	-3.00965	-1.08291	-3.54812	-2.5861	-0.390537	-3.59691	-2.24494	-0.405354	-2.93929	-2.15066	-0.156719	-3.28201	-1.98226	-0.238132	-2.9679	-2.2048	-0.0481014							4	4	4	17.7	17.7	17.7	33.175	0	29.973	51666000	6	0.0621207	1
PF3D7_0106100	-0.994318	-0.619719	-1.87986	-1.43149	-0.306391	-2.14461	-0.147163	-0.26972	-1.03405	0.265535	0.292685	-1.17139	-0.485884	0.332716	-1.27758	-0.263298	0.0935135	-1.17896	0.113371	0.342949	-1.19968	0.175081	0.500757	-0.875019	0.271725	0.7145	-0.937981	0.522974	0.83576	-0.966139							5	5	5	11	11	11	45.259	0	33.45	41088000	9	0.0693829	1
PF3D7_0106300	-2.77811	-1.60867	-1.17372	-4.84498	-1.76134	-1.25945	-5.51357	-1.94506	-2.30864	-4.44711	-2.18801	-2.67684	-3.10455	-0.591841	-0.579985	-2.68916	-0.342508	-0.614676	-4.69494	-2.11936	-2.15859	-4.44906	-1.44263	-1.65746	-3.03156	-1.56931	-1.39021	-4.14833	-1.24796	-1.49854							4	4	4	3.1	3.1	3.1	139.41	0	26.655	14856000	7	0.249744	1
PF3D7_0108000	-1.69101	-1.9305	-2.30707	-1.28942	-1.90304	-2.22371	-0.986578	-1.55746	-1.43542	-0.945131	-1.14727	-1.06402	-1.39545	-1.88959	-1.78018	-0.886499	-1.41027	-1.34711	-0.500887	-1.56619	-1.27229	-0.0420399	-1.34768	-1.01988	-0.700247	-1.38407	-1.12413	-0.31418	-1.25763	-1.29251							5	5	5	22	22	22	24.51	0	35.881	111470000	9	0.200961	1
PF3D7_0108300	-2.98861	-0.908149	-1.4936	-2.45746	-1.19234	-1.3805	-2.63607	-0.973333	-1.20775	-2.37473	-0.528458	-1.17942	-3.19122	-0.894569	-1.39547	-2.60324	-0.640837	-1.10946	-2.27308	-0.104622	-1.37857	-2.09909	-0.0717754	-0.924219	-3.28398	-1.62667	-1.65562	-3.02011	-1.64837	-1.98442							2	2	2	0.7	0.7	0.7	254.99	0	36.729	16656000	5	0.0564734	1
PF3D7_0109400	-1.74682	NaN	-3.06046	-0.756564	-5.67787	-2.71581	0.0768147	-4.0586	-1.67755	0.143564	-2.71473	-1.52688	-0.639339	-3.78757	-2.17616	-0.712906	-3.84746	-1.71846	-0.112556	-3.37672	-1.63709	-0.383451	-3.23675	-2.06403	-0.662653	-3.72091	-2.08141	-0.12035	-4.23534	-1.3032							2	2	2	10.8	10.8	10.8	19.59	0	11.738	14653000	5	0.120682	1
PF3D7_0109800	-0.00392723	0.295609	-0.230881	0.256884	0.302181	-0.18391	-0.726171	-0.553989	-1.40636	-0.394388	-0.559715	-1.42397	-0.0340576	-0.54561	-1.31448	-0.686901	-0.284187	-0.9515	-0.316273	0.148792	-0.499367	-0.264086	0.193924	-0.210075	-0.189024	0.265369	0.0367641	0.163872	0.476255	-0.106108							4	4	4	6.4	6.4	6.4	67.72	0	35.412	43103000	9	0.183719	1
PF3D7_0110700	-2.88929	-2.9627	-0.345238	-1.91704	-2.68617	-0.554274	-1.23081	-0.919794	0.773142	-1.56897	-0.627516	0.635162	-2.19626	-1.21829	0.362936	-1.3207	-0.917683	0.298378	-2.03092	-1.42306	-0.0804043	-1.84656	-1.48967	0.253336	-1.56348	-1.55198	0.203562	-1.71959	-1.20057	0.256294							4	4	4	10.5	10.5	10.5	50.732	0	29.876	60652000	9	0.118821	1
PF3D7_0111500	-0.19031	-0.33004	-0.0163631	-0.00670433	-0.247183	-0.0306358	0.501528	-0.326002	0.165016	0.410301	-0.247171	0.163059	0.874352	0.303282	0.650158	1.13028	0.419313	0.806742	1.44662	0.509523	0.947712	1.32601	0.586428	1.1541	2.01271	1.36976	1.699	2.13427	1.36071	1.75774							6	6	6	11.9	11.9	11.9	44.244	0	39.019	98510000	19	0.285841	1
PF3D7_0112000	-2.24549	-3.2059	-3.30044	-1.92407	-2.78503	-3.06811	-1.10178	-2.81587	-2.95508	-1.30464	-2.396	-2.12979	-1.98835	-2.72574	-2.72725	-1.48671	-2.9727	-2.93618	-1.65343	-3.30979	-3.19603	-1.33709	-2.8997	-2.69014	-1.11408	-3.25873	-2.38403	-0.764277	-2.82284	-2.25593							1	1	1	2	2	2	52.97	0	7.4717	14366000	3	0.2701	1
PF3D7_0202000	3.97068	3.79278	4.64979	4.09403	3.29366	4.23927	1.36555	2.00318	2.14737	1.04563	1.92059	2.08203	2.92501	3.0096	3.59819	3.11899	3.72484	4.39727	2.96206	3.69678	3.64437	2.93266	3.36522	2.89821	0.369165	0.586292	1.13046	1.33677	1.14352	1.77521							16	16	16	22.9	22.9	22.9	71.302	0	125.68	926840000	58	0.266367	1
PF3D7_0202500	-0.888338	0.219618	-0.0393143	-0.667182	-0.00797653	-0.268267	-9.38191	-3.51368	-3.86244	-8.55326	-4.82338	-4.76085	-6.92248	-3.75536	-3.73826	-4.85086	-3.32385	-3.49868	-4.19384	-4.56717	-3.21303	-4.42474	-3.15317	-3.2536	-1.65667	-1.54893	-0.646038	-1.35601	-0.521231	-0.640627							2	2	2	12.3	12.3	12.3	11.516	0	56.23	57814000	6	0.071244	1
PF3D7_0204500	-2.00872	-1.00798	-3.5279	-1.12924	-0.832508	-3.06133	-1.27416	-0.256355	-2.47227	-1.22181	-0.287945	-3.42472	-1.452	-0.641445	-3.87158	-1.10329	-0.63236	-3.25571	-1.05689	-0.816423	-4.12908	-1.15075	-0.527052	-3.66162	-1.40034	-0.211792	-3.10095	-1.08409	-0.0134792	-2.71552							3	3	3	5.9	5.9	5.9	47.005	0	18.485	30718000	4	0.191992	1
PF3D7_0204700	NaN	-2.18008	-1.94215	-4.83044	-2.94929	-1.95507	-2.5703	-2.21686	-1.55426	-2.53613	-2.11509	-1.20255	-1.83902	-1.37331	-0.972618	-2.7177	-1.87424	-0.925379	-2.63375	-2.53617	-1.88679	-3.1626	-2.52811	-1.34143	-4.21297	-3.38297	-2.52779	-3.64086	-3.22904	-2.32009							3	3	3	7.3	7.3	7.3	56.416	0	20.127	27922000	5	0.446487	1
PF3D7_0205900	0.640293	-0.214243	0.388975	0.548187	0.0787354	-0.219345	0.962301	0.131433	0.342218	0.72312	0.0378304	0.138271	0.671066	0.130997	0.285715	0.928259	0.239923	0.320778	1.36623	0.173389	0.264698	1.30059	0.387629	0.708466	1.47069	0.502302	0.90943	1.50991	0.771885	0.789511							14	14	14	16.7	16.7	16.7	108.36	0	104.46	116160000	29	0.149779	1
PF3D7_0206700	-2.51974	-0.716612	-2.02988	-3.11169	-0.654373	-2.06824	-3.01596	-0.4252	-1.72988	-2.57934	-0.470039	-1.29529	-3.05511	-0.691328	-1.9864	-3.02419	-0.784605	-1.97186	-2.67753	-0.836372	-2.01496	-2.93696	-0.770378	-1.60006	-2.39174	-0.718542	-1.40117	-2.98173	-0.53002	-1.67311							4	4	4	7.4	7.4	7.4	55.176	0	23.834	27217000	7	0.0744957	1
PF3D7_0206800	-4.82728	-3.88206	-4.37995	-4.51556	-3.68268	-3.69811	-4.51073	-3.87792	-6.85427	-5.38435	-5.55575	-6.13943	-2.212	-1.45798	-2.77622	-3.02383	-2.25147	-3.38297	-2.58173	-2.25158	-3.19143	-3.27256	-2.03715	-3.43857	-3.52341	-2.65184	-3.67774	-2.85945	-2.01297	-3.79758							1	1	1	4.8	4.8	4.8	27.957	0.0011364	6.6618	5547600	4	0.440252	1
PF3D7_0207600	1.23553	-0.516474	-0.104654	-0.141417	0.44651	0.0625515	0.610235	0.761858	0.285381	0.325842	0.591522	0.548351	0.997913	1.12775	0.983017	1.31264	1.50831	1.4335	1.58216	1.92692	1.72557	1.88861	2.34227	1.99087	0.938044	1.46713	0.86585	1.14901	1.84364	0.996008							14	14	14	14.8	14.8	14.8	111.77	0	92.996	221120000	31	0.050802	1
PF3D7_0209800	1.00023	1.28841	1.05544	0.789234	1.42844	0.94062	0.764278	1.52198	1.05757	0.61405	1.5508	1.08051	0.369524	1.19738	0.879221	0.427515	1.22302	0.654802	0.919813	1.59144	1.26686	0.819031	1.57193	1.37793	1.49897	2.20642	1.90502	1.596	2.32184	1.86974							7	7	7	19.3	19.3	19.3	52.223	0	91.29	322370000	24	0.105225	1
PF3D7_0210100	2.0215	1.43308	1.87759	2.70094	1.42343	1.93074	3.92725	2.01074	2.18872	3.7334	2.26432	1.86026	4.43347	3.19861	3.64253	4.76223	3.36012	3.84478	3.829	2.12091	3.10532	4.48704	2.24139	2.68536	2.89557	0.667809	1.63463	2.57862	1.1161	1.43706							3	3	3	16.7	16.7	16.7	10.799	0	19.235	422410000	57	0.229489	1
PF3D7_0210900	0.047184	-1.9893	2.42287	0.209723	-1.77751	2.8371	-2.3842	-5.70755	-1.16534	-2.16875	NaN	-1.74546	-2.53165	-6.7615	-1.48788	-2.22574	-6.43777	-0.785456	-2.83125	-7.22509	-0.956024	-3.9881	NaN	-0.285416	0.774851	-0.779482	0.499712	1.68898	-1.068	1.15021							3	3	3	10.6	10.6	10.6	32.541	0	19.764	159850000	6	0.0488024	1
PF3D7_0211800	0.851095	0.553375	0.321804	1.28808	0.655903	0.696054	0.823097	0.885771	0.432467	1.06613	0.782146	0.392138	0.583605	0.405647	0.187508	1.00044	0.741926	0.35564	0.974915	0.445585	0.245869	1.27497	0.828644	0.589474	2.17012	1.43113	1.47407	2.52728	2.06945	1.54642							7	7	6	11.1	11.1	10	70.497	0	80.116	231770000	22	0.524408	1
PF3D7_0212300	-1.26874	-0.767286	-1.43876	-1.26796	-0.846056	-1.45913	-1.21342	-0.894499	-1.0451	-0.611465	-0.784859	-0.470938	-1.08572	-1.17419	-1.60637	-1.13077	-1.07897	-1.20358	-1.54731	-1.49926	-1.55889	-1.30602	-1.44608	-1.37053	-0.619144	-0.348383	-0.497183	-0.417456	-0.523905	-0.451792							3	3	3	6.1	6.1	6.1	48.063	0	28.786	45102000	7	0.0411862	1
PF3D7_0213100	-2.52044	-0.563438	-1.89744	-0.962109	-0.727463	-1.44242	-0.626076	-0.54665	-1.39959	-0.353556	0.0957928	-1.05598	-0.87236	-0.903399	-2.2506	-0.808952	-0.549749	-1.86824	-1.37257	-1.04386	-1.92775	-1.19712	-0.500864	-1.74473	-1.10412	-0.543844	-2.0222	-0.998522	-0.514196	-1.45378							2	2	2	5.8	5.8	5.8	37.356	0	12.095	49490000	4	0.428913	1
PF3D7_0214000	0.253778	1.07081	1.12717	1.05986	1.12211	1.26892	1.67364	1.9026	1.63873	1.68711	2.02396	1.40205	1.08305	1.28472	1.01116	1.1594	1.34088	0.898867	1.54244	1.80403	1.08693	1.38551	1.80076	1.18254	1.94868	1.98612	1.63202	2.06367	2.2056	1.58353							10	10	10	18.5	18.5	18.5	60.958	0	103.05	230210000	27	0.504121	1
PF3D7_0214100	1.32354	1.05394	1.22662	1.04848	1.04514	1.43123	1.55024	0.776632	1.87134	1.6781	1.11825	2.12168	1.25401	1.20624	1.53678	1.85716	1.74475	1.93594	2.27634	1.90817	1.90537	2.57992	2.28404	2.367	1.96388	1.53515	2.58924	2.20698	2.11132	2.67949							17	17	17	10.8	10.8	10.8	166.71	0	135.73	216630000	32	0.0609036	1
PF3D7_0215700	-2.70805	-1.43276	-0.420206	-2.28478	-1.25335	-0.231039	-2.08077	-1.10675	-0.11396	-2.10688	-1.08981	-0.115032	-2.91246	-1.42041	-0.383518	-2.43343	-1.23505	-0.734844	-2.20738	-1.52205	-0.642647	-2.27823	-1.24456	-0.451399	-3.0752	-2.18607	-0.771055	-3.63166	-1.81164	-1.34777							6	6	6	4.6	4.6	4.6	151.72	0	56.614	23912000	9	0.107226	1
PF3D7_0217500	-2.75478	-2.06713	-1.82552	-2.62156	-2.41762	-2.00471	-3.24637	-2.54808	-3.50227	-2.62055	-2.86262	-4.22802	-1.26644	-0.74888	-1.54888	-1.18068	-1.12596	-1.59671	-2.04899	-1.44744	-2.45242	-1.78265	-1.85267	-2.0866	-2.71818	-1.94978	-2.89186	-2.41574	-2.00039	-2.77319							2	2	2	4.2	4.2	4.2	60.799	0	13.576	14767000	4	0.14804	1
PF3D7_0217800	3.05157	4.1828	3.02921	3.60384	4.06865	3.29558	2.45436	3.44213	2.19455	2.64148	3.21877	2.41405	1.69818	1.82266	1.16128	1.86369	2.26443	1.3919	1.38045	1.61758	1.67193	1.96662	2.31019	1.93615	1.7049	2.09857	1.42915	1.65118	2.35692	1.39889							6	6	6	39.3	39.3	39.3	12.508	0	124.9	977790000	31	0.205166	1
PF3D7_0217900	-0.0576134	0.397129	-0.260948	-0.294405	0.32538	-0.451475	0.0926495	0.612196	0.106207	0.0428715	0.640312	0.0306053	-0.0541191	0.814732	0.365562	0.465391	1.09317	0.436125	0.279791	1.28658	0.495802	0.543962	1.39323	0.831032	1.58848	2.15598	1.58933	1.90396	2.23262	1.79568							6	6	6	10	10	10	60.597	0	49.272	141490000	18	0.210152	1
PF3D7_0218500	-2.80034	-1.68243	-2.10792	-2.75315	-1.46299	-2.17239	-2.57886	-1.80549	-2.69694	-2.28893	-1.62866	-2.0597	-2.12156	-1.84845	-2.21152	-2.07183	-1.64755	-1.95658	-2.3476	-1.608	-2.42997	-2.28142	-1.76842	-2.37172	-2.43039	-1.41608	-2.53515	-2.00111	-1.85071	-2.30301							2	2	2	16.8	16.8	16.8	11.714	0	13.005	11806000	4	0.0465562	1
PF3D7_0302500	1.94017	2.11506	2.35624	1.38192	2.35908	2.31372	1.85564	2.11118	2.03231	1.36549	2.05824	2.07859	2.75604	3.40907	3.16442	2.85085	3.28953	3.07738	4.03539	4.38367	3.92587	3.98587	4.35383	4.22605	3.81893	3.85389	4.13692	3.79997	4.34969	3.88431							31	31	27	23.2	23.2	20.8	167.24	0	323.31	1052600000	86	0.128125	1
PF3D7_0302900	0.578373	0.751423	-0.0304928	0.613762	0.604059	-0.188122	1.32721	0.846739	0.151852	1.27328	1.07217	-0.0922642	1.24968	1.27707	0.431084	1.02136	0.977295	0.163038	1.68665	1.37481	0.442064	1.39814	1.40164	0.672136	2.22318	1.95982	0.977331	2.27703	1.88272	1.14943							13	13	13	11.8	11.8	11.8	147.94	0	145.48	163620000	28	0.0898014	1
PF3D7_0303200	3.19369	3.60054	1.56916	3.37657	3.35168	2.19641	3.29177	3.59024	2.17655	3.32691	3.63719	0.32181	2.37684	3.15124	1.43584	3.4859	3.50308	1.44727	2.22437	1.84624	-0.339754	2.56093	2.73913	1.17743	1.9814	1.21553	0.407188	1.88603	1.63285	0.147202							2	2	2	2.6	2.6	2.6	134.74	0	11.662	840770000	13	0.0909749	1
PF3D7_0304400	0.222521	1.19658	0.35911	2.61975	1.16381	0.749041	1.85053	-0.627407	0.0994358	2.24724	-0.440296	0.0853004	0.361973	-2.16861	-1.46587	0.978271	-1.3571	-1.09113	0.51392	-1.95931	-1.06709	1.07156	-1.74766	-0.837181	1.08976	-1.67206	-0.768049	1.13943	-1.68332	-0.776979							2	2	2	14.4	14.4	14.4	12.157	0	11.887	53312000	4	0.644026	1
PF3D7_0305700	-1.67862	-3.56411	-1.80923	-1.54505	-3.12491	-1.23652	-1.36868	-2.27093	-1.31857	-0.958578	-2.93193	-1.20653	-1.55177	-2.73062	-1.56948	-1.3101	-2.46736	-1.35295	-0.984821	-2.50257	-1.52957	-1.29763	-2.37269	-1.20808	-0.634481	-2.03642	-0.792627	-0.567253	-1.77118	-0.384453							1	1	1	6.3	6.3	6.3	16.14	0	6.8688	16015000	3	0.171163	1
PF3D7_0306200	-0.511774	-0.502415	-1.44567	-0.365217	-0.171839	-0.973455	0.315901	0.502003	-0.421021	0.54335	0.601448	-0.343145	-0.239422	0.0913849	-0.610168	0.080225	0.292494	-0.622309	-0.144295	0.489187	-0.529856	0.313902	0.531498	-0.506779	0.694469	1.00602	0.0826702	0.882257	1.01846	0.480518							5	5	5	11.7	11.7	11.7	41.59	0	31.09	45782000	11	0.329574	1
PF3D7_0306300	-0.505333	-2.02871	-1.49384	-0.08255	-1.67028	-1.50516	0.268442	-0.962923	-0.552176	0.685804	-0.437275	-0.473166	0.0589447	-1.01034	-0.882933	0.330807	-0.77479	-0.199274	0.182142	-1.27161	-0.755255	0.173828	-1.24079	-0.583141	0.237396	-0.603521	-0.360922	0.72249	-0.858925	0.0255775							3	3	3	29.7	29.7	29.7	12.418	0	26.665	89101000	10	0.141223	1
PF3D7_0306800	1.45447	1.6302	1.28013	1.6911	1.85746	1.23248	2.15241	2.4706	2.05737	2.15914	2.6021	2.04101	1.33425	1.66985	1.29465	1.68156	1.9683	1.38509	1.96638	2.11916	1.4281	2.05685	2.19843	1.70435	2.39042	2.15156	2.12332	2.12024	2.42122	1.81915							14	14	14	25.7	25.7	25.7	59.198	0	249.08	284760000	35	0.260157	1
PF3D7_0306900	0.0101624	1.10404	0.354792	0.832611	1.26011	-0.0831852	-0.931365	-0.87417	-1.81303	-0.573384	0.109926	-0.788296	-1.86182	-1.05182	-1.97875	-1.5768	-0.397844	-1.29808	-1.41525	-0.657572	-0.672106	-1.50582	-0.403656	-1.47116	-0.811005	-0.519194	-1.44804	-0.495457	-0.152111	-1.42378							1	1	1	8.3	8.3	8.3	16.13	0	7.9939	109960000	13	0.129454	1
PF3D7_0307100	1.04387	-0.207722	0.000869751	1.0744	-0.140896	0.012352	2.08635	0.953695	0.842905	2.08773	1.23425	0.958797	1.27546	0.065979	0.268248	1.38778	0.179625	0.400469	1.62984	-0.030489	0.284653	1.50351	0.000389099	0.562042	1.6483	0.362358	1.0995	1.90149	0.611988	1.12763							5	5	5	34	34	34	15.396	0	80.917	266370000	14	0.0222648	1
PF3D7_0307200	2.44423	3.45489	2.94617	3.88739	3.22628	3.08324	2.03942	1.649	1.75275	2.16765	1.9587	2.09678	1.23802	0.866913	1.15509	1.57821	1.45309	1.36222	1.26778	1.27341	1.38935	1.86309	1.36791	1.62603	1.85935	2.01472	1.48082	2.32733	1.81177	2.16705							8	8	8	30	30	30	30.523	0	219.36	1266600000	52	0.516604	1
PF3D7_0308200	0.597311	-0.202473	0.264235	0.370695	-0.235519	0.448999	1.6374	0.958958	1.21783	1.63943	1.02339	1.22585	0.618427	-0.111235	0.355158	0.763388	-0.0546646	0.460281	1.06771	0.826395	0.822138	1.4043	1.00499	0.89179	1.32898	0.701714	0.882944	1.59745	0.73662	1.33709							12	12	11	21.7	21.7	19.5	59.577	0	110.53	362770000	25	0.0263929	1
PF3D7_0308500	-0.677597	-2.23862	-2.92537	-0.97021	-2.06444	-2.90479	-0.0966797	-1.89089	-2.20195	0.160082	-1.4309	-1.73938	-0.376537	-2.03332	-2.66701	-0.628931	-2.01051	-2.47265	-0.0585308	-2.55166	-2.24574	-0.332808	-1.99356	-2.32864	0.166079	-1.72096	-1.91616	0.163357	-1.73827	-2.11781							1	1	1	6.4	6.4	6.4	16.156	0	7.9535	20812000	3	0.0123918	1
PF3D7_0309500	-0.475937	0.617907	0.205915	-0.523605	0.344482	0.330366	-0.524496	0.246733	-0.194277	-0.276636	0.597599	0.173336	-0.609768	0.405449	-0.262114	0.119085	0.751238	0.261013	0.0517788	1.00416	-0.0629082	0.248119	0.997171	0.428629	0.151596	0.864758	0.313822	0.345856	1.31115	0.391113							8	8	8	12.1	12.1	12.1	69.863	0	66.787	126020000	17	0.0525733	1
PF3D7_0309600	-1.19993	-2.61219	-1.91774	-1.56496	-1.99798	-1.50556	-0.0442867	-0.912788	0.272301	-0.0568619	-0.407852	0.286674	-1.10735	-1.14327	-0.481087	-0.495787	-1.04154	-0.40859	-0.600765	-1.44924	-0.586172	-0.49069	-1.2149	-0.449589	-0.597294	-1.14307	-0.237894	-0.452246	-1.03521	0.0493546							1	1	1	21.4	21.4	21.4	11.948	0	13.722	123350000	8	0.193896	1
PF3D7_0312400	-3.14467	-4.09167	-2.67159	-3.31025	-3.38789	-2.60308	-4.19925	-2.72745	-1.54351	-3.68888	-2.90689	-2.01137	-3.83887	-2.13402	-1.53998	-2.87003	-2.57647	-1.84781	-2.94507	-2.39996	-1.68597	-3.1422	-2.46548	-1.49608	-2.70569	-2.25258	-1.25711	-3.12716	-1.85071	-1.58843							3	3	3	6.6	6.6	6.6	51.615	0	18.072	19556000	4	0.155564	1
PF3D7_0312800	0.903496	-1.29247	-0.807709	0.787083	-1.27468	-0.956018	-0.656681	-2.09288	-1.17386	0.417072	-0.986055	-1.89868	-1.61484	-2.85214	-2.06234	-0.690849	-1.96124	-2.19903	-1.48109	-2.84056	-2.0065	-1.02699	-2.08315	-1.2695	-1.62164	-3.27439	-1.97734	-0.74263	-3.15267	-1.59787							2	2	2	23	23	23	14.812	0	15.016	72793000	9	0.0299699	1
PF3D7_0315100	-1.41825	-2.44837	-1.09688	-1.72605	-2.73132	-1.08739	-2.35919	-2.89273	-2.00009	-2.40613	-3.02526	-0.936214	-1.74078	-2.63368	-1.40891	-1.82343	-3.03357	-1.44971	-1.95439	-2.66584	-1.21398	-2.19953	-2.51893	-1.11122	-1.67441	-2.50088	-1.03145	-1.80836	-2.68342	-1.55054							3	3	3	14.5	14.5	14.5	26.947	0	19.856	14548000	5	0.11166	1
PF3D7_0316600	-1.4814	-1.58083	-1.78309	-1.76609	-1.93433	-1.4494	-0.574429	-0.209314	-0.619562	-0.973984	-0.505999	-0.681795	0.314302	1.23958	0.568544	0.167404	0.489941	-0.0825901	-0.524845	0.0159855	-0.679073	-0.918795	-0.335852	-0.702702	-1.76988	-1.49179	-1.61954	-1.94657	-1.36446	-1.76777							1	1	1	2.9	2.9	2.9	34.458	0	30.306	33160000	3	0.23849	1
PF3D7_0316800	1.11777	2.8556	0.748768	1.52988	2.7549	0.702339	-0.22481	1.01023	-0.351046	0.129416	1.27967	0.067873	-0.811571	0.201735	-0.971331	-0.431137	0.450882	-0.876974	-0.722807	0.331551	-0.92137	-0.404833	0.418095	-0.795504	-0.242472	0.588137	-0.761908	-0.550724	0.508797	-1.0482							5	5	5	31.5	31.5	31.5	14.873	0	42.814	84702000	12	0.0338471	1
PF3D7_0317000	0.183386	0.532976	0.0417309	0.394409	1.0069	-0.0661182	1.50268	1.67338	0.86165	1.34495	1.8123	1.22021	1.16241	1.45252	0.660908	1.50637	1.78106	1.00549	1.77474	1.88381	1.47963	1.94434	2.11933	1.46682	1.94495	2.28054	1.36964	2.24151	2.41454	1.65658							7	7	7	31.3	31.3	31.3	29.289	0	70.472	289220000	26	0.218095	1
PF3D7_0317600	1.27852	3.84518	2.16104	1.63047	3.515	2.45324	0.56848	2.48714	1.04343	0.910101	2.69229	1.21736	-0.374735	1.22112	0.311115	0.010025	1.50985	0.288624	0.258514	1.0034	0.433659	0.456011	1.51807	0.623064	0.420832	2.04465	0.856794	0.714865	2.05716	1.12296							6	6	6	32.3	32.3	32.3	18.76	0	72.154	786640000	21	0.0382029	1
PF3D7_0320300	2.5822	2.6357	1.39012	2.57936	2.57252	1.50206	3.16442	3.19106	1.96073	3.16262	3.32826	1.98275	2.10054	2.33045	1.28889	2.5778	2.6786	1.45707	2.85771	3.20486	1.64589	3.02296	3.15501	1.94787	3.42039	3.5532	2.24363	3.66928	3.58027	2.40233							14	14	14	22.6	22.6	22.6	59.175	0	174.12	521760000	44	0.00929989	1
PF3D7_0320900	0.794588	-1.18035	0.667002	1.34254	-1.0514	0.818985	-1.2015	-2.62825	-0.918257	-0.974442	-3.11699	-0.638035	0.463604	-2.04135	0.220608	0.448053	-2.0002	0.122255	-1.18789	-3.53959	-0.435699	-1.05704	-2.8687	-0.511862	0.110262	-1.46304	0.535318	0.278742	-1.54276	0.895918							5	5	4	33.5	33.5	27.8	16.453	0	33.556	191110000	18	0.102768	1
PF3D7_0322000	1.13154	0.839262	0.631954	1.64603	0.924032	0.688812	1.41768	1.9816	1.09788	1.68479	2.0123	1.45664	0.985632	1.41007	0.566175	1.26913	1.33936	0.757565	1.04791	1.40197	0.61846	1.31166	1.55671	0.866871	1.39264	1.92144	1.02047	1.48561	1.94727	1.1126							3	3	3	19.3	19.3	19.3	18.952	0	143.17	419030000	12	0.271852	1
PF3D7_0322900	3.83034	4.35903	3.7138	4.13572	4.12909	3.88068	2.57731	3.07625	2.83571	2.78981	3.44451	3.17978	1.74126	2.21235	2.03861	1.83656	2.61013	2.22352	1.87758	2.17618	2.1666	1.988	2.39132	2.53787	2.29463	2.83639	2.66367	2.68893	2.95723	2.70506							16	16	16	41.6	41.6	41.6	30.047	0	260.46	819880000	49	0.138547	1
PF3D7_0402100	-2.5049	-5.48178	-3.0431	-2.37727	-3.97678	-3.11666	-3.80742	-4.14004	-4.07102	-4.43677	-3.84016	-4.3696	-2.60901	-4.30125	-3.21485	-2.77841	-5.73999	-2.98121	-1.87502	-3.2589	-2.43061	-2.15632	-3.71216	-2.66253	-1.55627	-3.97227	-2.73477	-1.98676	-3.70306	-3.18229							3	3	3	4.2	4.2	4.2	67.787	0	17.395	6909400	4	0.194434	1
PF3D7_0405400	-0.12714	-1.03222	-2.44996	-1.8258	-0.635715	-2.9493	-2.18526	-0.671467	-3.09799	-2.89742	-0.700472	-3.10993	-3.21195	-1.02874	-2.75349	-2.95682	-0.74741	-2.7317	-2.86529	-1.08189	-3.17285	-3.602	-1.27011	-3.19225	-3.20861	-1.84447	-3.84834	-2.93728	-1.4579	-3.75886							4	4	4	1.2	1.2	1.2	366.39	0	24.957	15753000	6	0.250441	1
PF3D7_0406100	1.48778	1.60532	1.74083	1.50417	1.50209	1.71346	1.69682	1.94686	1.91081	1.79923	2.01605	2.00158	1.05994	1.08137	1.41422	1.41838	1.65836	1.48733	1.26771	1.29716	1.46475	1.97972	1.74641	2.35546	1.27708	1.42999	1.88214	1.60015	1.65086	1.95147							14	14	13	37.7	37.7	36	55.788	0	208.83	333950000	35	0.13899	1
PF3D7_0406400	-1.0585	-2.27947	-1.33492	-0.458027	-2.86669	-1.40101	-0.749786	-2.67886	-1.20397	-0.274603	-2.27295	-1.09578	-1.20768	-2.52026	-1.54342	-0.218941	-2.74973	-1.30883	-0.849457	-2.8806	-1.49284	-0.747429	-2.47273	-1.14241	-0.445038	-2.18037	-0.824017	-0.51161	-1.84028	-0.911488							4	4	4	14.4	14.4	14.4	30.528	0	25.307	33111000	8	0.00730186	1
PF3D7_0413600	-1.7842	-3.22449	-3.05061	-1.51453	-2.02183	-3.43607	-2.36821	-3.30869	-4.10851	-3.97803	-4.00192	-4.38245	-2.45774	-3.36	-3.99218	-2.29601	-2.53426	-4.66564	-2.05221	-3.05902	-3.8391	-2.20172	-2.80896	-3.85813	-0.705818	-1.32431	-1.85694	-0.717876	-1.43015	-1.64173							4	4	4	14.3	14.3	14.3	44.666	0	45.974	29628000	6	0.189213	1
PF3D7_0413900	-1.53223	-0.830233	-0.163067	-1.05664	1.05095	-0.192116	-0.545961	-0.139633	-0.15242	-0.464869	-0.252678	0.159468	-0.712925	-0.290447	-0.127342	-0.664957	-0.0507355	0.0142307	-0.182377	-0.421017	0.0309353	-0.314342	-0.256447	0.386343	0.0192547	-0.0813484	0.64134	0.282694	0.351604	0.385427							7	7	7	7.7	7.7	7.7	98.47	0	49.323	60365000	12	0.460002	1
PF3D7_0414900	-3.60423	-6.01126	-2.29334	-3.92129	-3.71114	-2.30507	-4.38071	-5.87894	-3.0803	-3.25527	-5.80908	-2.94332	-3.78505	-3.73141	-2.71638	-3.21896	-3.78307	-3.22342	-3.74916	-3.69565	-3.01052	-3.60889	-3.43849	-3.04075	-1.40398	-3.81862	-1.15631	-2.1412	-3.95549	-1.37245							2	2	2	6.9	6.9	6.9	30.818	0	12.787	7506900	3	0.212246	1
PF3D7_0415900	5.10728	6.27444	5.00555	5.30983	5.87294	5.73432	3.91521	5.33534	3.70539	3.94993	4.75416	3.58227	3.19963	3.34247	2.60443	3.08897	3.77505	2.92066	2.45101	2.78455	2.95306	3.11635	3.22239	3.65226	3.82349	4.17506	3.59635	2.98199	4.61871	3.84184							14	14	14	49.3	49.3	49.3	24.134	0	308.06	5067200000	90	0.149219	1
PF3D7_0416800	-1.71079	-2.02349	-2.15109	-2.59932	-1.77688	-1.87469	-2.12969	-1.06253	-1.60151	-2.5786	-1.35961	-1.79827	-2.01587	-0.141815	-0.46501	-1.45399	-0.177856	0.0571175	-2.25421	-1.09898	-0.87392	-2.08423	-0.854773	-0.819899	-1.86721	-1.08816	-1.18883	-2.21965	-0.979467	-0.88376							4	4	4	24.5	24.5	24.5	22.02	0	23.863	23315000	6	0.157103	1
PF3D7_0417200	-1.07319	-0.464012	-0.943411	-0.263815	-0.0694904	-0.968864	-0.767303	0.0989304	-0.717688	-0.620356	0.00999832	-0.742163	-0.824314	0.277327	-0.57406	-0.279984	0.15386	-0.408886	-0.401218	0.214327	-0.169748	-0.252241	0.379217	-0.0548058	0.181442	0.449926	0.353712	0.112745	0.616316	0.136602							10	10	10	18.8	18.8	18.8	71.736	0	95.712	73972000	19	0.523075	1
PF3D7_0418200	0.57905	0.342968	0.662317	0.405897	-0.0136032	0.79756	0.75321	0.44828	0.927599	0.595541	0.742102	0.750202	0.357874	0.452276	0.578466	0.421322	0.427048	0.745655	0.618578	0.542206	0.49514	0.398369	0.548279	0.467005	0.733961	0.673449	0.722145	0.899258	0.327394	1.05434							8	8	8	17	17	17	51.029	0	58.348	106020000	25	0.200204	1
PF3D7_0419600	0.21771	0.809135	1.51062	0.0517807	0.733673	1.67675	0.537516	1.27357	1.77578	0.78228	1.4604	1.93486	0.534412	1.26591	1.6819	0.814573	1.41625	2.06968	1.01868	1.55699	2.04416	1.17955	1.53794	2.19519	1.39217	1.76877	2.40893	1.60931	1.97443	2.53831							8	8	8	21.1	21.1	21.1	33.195	0	83.357	217420000	21	0.0138011	1
PF3D7_0422400	1.62813	1.29956	1.92398	1.46416	1.4131	1.86601	1.61864	2.02541	2.02918	1.83043	2.0103	2.6469	1.258	0.884188	1.51088	1.0948	1.09414	1.66703	0.978117	1.07711	1.61644	0.986956	0.923117	1.91834	1.08947	1.60479	2.01347	1.38969	1.69889	2.03155							9	9	9	51.8	51.8	51.8	19.722	0	88.552	331220000	27	0.0540735	1
PF3D7_0424600	2.34271	3.53918	3.3521	1.36753	2.72664	3.25151	-0.1308	1.28296	1.0124	0.0508213	1.28644	1.37555	0.990936	2.592	2.18123	0.94426	2.12939	2.06475	0.568485	2.09843	1.87556	0.442688	1.83593	1.96582	0.393801	1.83672	1.39119	0.39937	1.73277	1.83183							7	7	7	17.2	17.2	17.2	35.961	0	88.709	241700000	18	0.394995	1
PF3D7_0500800	0.140211	0.706955	1.49949	0.545746	0.493555	1.79624	0.856512	0.799103	1.82773	1.35368	1.10184	-0.320396	-0.655436	0.659447	1.37945	0.826462	1.09731	1.8568	0.0261135	-0.0635452	-0.424263	0.374792	-0.179144	0.959627	-0.324598	-1.54734	0.719057	-0.768211	-1.73554	0.33774							7	7	7	5.8	5.8	5.8	168.29	0	43.556	199190000	15	0.10086	1
PF3D7_0501500	-2.07815	-2.06642	-1.03463	-3.16309	-2.21054	-1.15204	-4.7049	-2.05513	-1.71621	NaN	-2.196	-1.27458	-2.5617	-0.362846	0.476881	-2.0362	-0.0866432	0.681309	-3.50107	-0.858948	-0.10705	-2.9049	-1.04556	0.277386	-3.37519	-1.12209	-0.292227	-3.69954	-0.80727	-0.273811							2	2	2	4.2	4.2	4.2	47.004	0	29.772	15627000	6	0.265161	1
PF3D7_0501600	0.217133	-0.30394	0.240561	-0.0418167	0.299698	0.222178	-0.0706902	-0.656174	-0.34453	-0.354809	-0.956816	-0.512737	1.81071	1.99488	1.83018	2.15408	1.96408	2.11074	1.07164	1.10936	1.14928	1.52231	1.19578	1.4635	0.903856	0.892963	0.966053	0.98082	0.98093	0.982449							9	9	9	22.1	22.1	22.1	46.738	0	114.6	143000000	28	0.204273	1
PF3D7_0503400	-1.35824	-2.17883	-1.22559	-2.20853	-2.79434	-0.937948	-1.59301	-2.05778	-1.06756	-2.04332	-1.53222	-1.1398	-0.977423	-2.73354	-0.230856	-1.43605	-1.85429	-0.415874	-0.10948	-0.768137	0.297956	0.0102711	-0.809086	0.350796	-0.040596	-0.432732	1.20057	0.36776	-0.871944	1.25482							2	2	2	18	18	18	13.741	0	14.083	236550000	7	0.249392	1
PF3D7_0503800	1.40603	2.37726	1.21442	1.52977	1.95947	1.2343	0.3594	1.56243	-0.0540543	0.660051	1.37371	0.244997	-0.0246334	0.508827	-0.623098	0.153944	0.511415	-0.60309	-0.484764	-0.0080719	-0.738993	-0.227776	0.300238	-0.220638	-0.129038	0.146271	-0.84396	-0.388851	0.264332	-0.641533							2	2	2	18.3	18.3	18.3	14.065	0	15.233	145140000	15	0.0771401	1
PF3D7_0504600	-0.27347	-0.350847	0.243965	0.137379	-0.153008	0.333626	0.150614	-0.576233	-0.0856514	0.367184	-0.278969	0.0483894	0.564867	-0.0814285	0.360662	1.24438	0.603775	0.89241	0.723772	-0.213623	0.583046	1.5097	0.499077	1.00228	-0.131279	-0.702843	-0.322348	0.0902653	-0.438848	-0.00619888							3	3	3	6.8	6.8	6.8	43.031	0	19.067	66870000	11	0.424257	1
PF3D7_0505800	-0.568027	0.182392	-0.198977	-0.828568	0.195749	-0.0943565	-0.0818996	0.781824	0.325647	0.343477	1.09129	0.381153	-0.00527191	0.235117	-0.18922	-0.235016	0.590679	0.235146	-0.149664	0.671988	0.182238	0.128325	0.742868	0.568853	0.218082	1.29413	0.642673	0.543554	1.258	0.78772							4	4	4	28	28	28	11.06	0	26.637	71948000	12	0.0433452	1
PF3D7_0505900	-3.31667	-2.45796	-3.7893	-2.81959	-3.61504	-3.53407	-3.18191	-3.67486	-3.72537	-2.34804	-3.94429	-3.21092	-2.92108	-4.32909	-4.10629	-2.58176	-3.01437	-3.08664	-3.10115	-3.92954	-3.90595	-2.4589	-3.497	-3.56857	-2.52172	-3.63631	-3.4269	-2.71799	-3.71969	-2.84065							1	1	1	8.7	8.7	8.7	14.828	0.0063025	6.2554	6005200	3	0.104649	1
PF3D7_0507100	4.67481	5.05537	3.9154	5.2393	4.88536	4.14284	2.98424	2.74662	1.97499	3.14119	3.0147	2.17155	2.38141	2.49167	1.57031	2.81835	2.80394	1.78223	2.29375	2.48873	1.70846	2.70406	2.68293	1.97257	2.9236	2.92354	1.97177	3.09907	2.77003	2.21134							19	19	19	45.3	45.3	45.3	46.211	0	323.31	1732700000	83	0.168074	1
PF3D7_0511000	-0.427658	0.219824	0.265745	-0.446739	0.772652	0.406307	1.01041	1.79147	1.15562	0.644217	1.65062	1.30731	0.217718	1.07179	0.692842	0.918386	1.48454	1.14355	2.00549	2.84288	1.77865	1.95538	3.25963	1.40957	2.14221	3.39022	1.38112	2.80561	2.75008	2.55205							4	4	4	16.4	16.4	16.4	19.979	0	25.66	707710000	15	0.204212	1
PF3D7_0511800	3.03129	3.20838	3.20362	3.2715	3.31702	3.17902	3.74633	3.48747	3.63222	3.69777	3.72138	3.56803	3.24568	3.35739	3.39734	3.49268	3.50097	3.37566	3.77241	3.55145	3.50713	3.83422	3.71817	3.94906	3.91769	3.69265	4.02438	3.98631	4.09812	3.76092							26	26	26	38.2	38.2	38.2	69.111	0	323.31	1438000000	93	0.693349	1
PF3D7_0512000	-1.99763	NaN	-3.13775	-0.877618	NaN	-3.21764	-0.779177	-7.44732	-3.01702	-0.956313	-5.34269	-2.3951	-1.402	-7.41165	-3.74155	-1.49962	NaN	-3.22881	-0.393873	-7.18951	-1.75183	0.309505	-6.69034	-3.00319	-0.795591	-5.5718	-3.24207	-0.122992	-6.67153	-2.28684							4	4	4	34.5	34.5	34.5	13.667	0	24.175	14927000	5	0.13781	1
PF3D7_0512200	-2.33804	-0.249575	-1.71857	-1.85502	-0.626474	-2.67979	-1.3917	0.04813	-1.47757	-1.22825	0.118008	-1.44769	-1.87076	-0.301697	-1.91995	-1.72795	-0.172377	-2.25222	-1.97893	-0.277597	-2.13054	-1.67634	-0.142807	-2.02636	-1.47128	-0.560095	-1.95318	-1.55081	-0.103712	-2.04248							4	4	4	5.6	5.6	5.6	77.48	0	23.792	19673000	6	0.120949	1
PF3D7_0512600	-0.631071	-0.599689	-0.630215	0.261726	-0.439775	-0.883522	0.0641575	-0.298424	-0.393387	-0.00094986	-0.120861	-0.18889	0.693649	0.535295	0.257116	0.68306	0.378214	0.344025	0.159689	-0.281851	-0.0698471	0.295164	-0.300335	-0.326925	-0.0519257	-0.488764	-0.745577	-0.307365	-0.51675	-0.586872							7	7	6	31	31	27	22.886	0	45.661	68916000	13	0.328737	1
PF3D7_0513300	0.44808	0.889366	-0.115225	0.271364	0.858976	0.121122	0.972927	1.69843	0.297346	1.32441	1.67947	0.638908	0.0454426	0.428041	-0.383646	0.251528	0.637245	-0.610405	0.188486	0.749935	-0.115395	0.656654	0.908623	0.0277271	0.325298	1.05756	0.129725	0.588711	1.16209	0.293398							3	3	3	11.8	11.8	11.8	26.858	0	72.634	505540000	14	0.0087203	1
PF3D7_0516200	-1.32546	-4.21019	-1.58603	-2.08906	-3.16359	-1.18271	-2.41958	-2.818	-1.50685	-1.84715	-2.41522	-1.12953	-2.92093	-3.01251	-1.8099	-2.62526	-3.37321	-1.32413	-3.00702	-3.21969	-1.46463	-2.05521	-3.36588	-1.53819	-2.92964	-3.27953	-1.79503	-2.32914	-3.58169	-1.1673							4	4	4	32.5	32.5	32.5	16.076	0	27.189	53727000	10	0.0740395	1
PF3D7_0516900	0.730047	3.93546	1.03508	1.23204	3.48341	1.23069	-0.0562973	0.761457	-0.290932	0.156179	0.99114	0.49234	-1.28548	-0.593626	-0.651268	-0.468054	0.208622	-0.0886345	-1.3385	-0.417553	-0.762974	-0.649097	-0.0734558	-0.170782	-1.09959	0.898691	-0.651297	-1.02853	1.19222	-0.424168							4	4	4	16.5	16.5	16.5	27.999	0	98.726	322120000	11	0.0215398	1
PF3D7_0517000	-0.0813675	0.0588379	-1.87389	0.0794754	-0.0369549	-1.7189	0.217606	0.194052	-1.55777	0.69515	0.349987	-1.29191	-0.53467	-0.689772	-2.52328	-0.185228	-0.202126	-1.96435	-0.588316	-0.634878	-2.14566	-0.424364	-0.509054	-1.94913	-0.67519	-0.511745	-1.97189	-0.264912	-0.403019	-1.59075							3	3	3	26.1	26.1	26.1	18.112	0	27.088	80557000	10	0.0289637	1
PF3D7_0517300	1.17388	0.573975	1.4055	1.98351	0.670345	1.19591	-0.412098	-0.741323	-0.603371	-0.129995	-0.692688	-0.273029	0.220533	-0.415257	-0.214811	0.349329	0.0139046	-0.00419426	-0.439671	0.149639	0.588017	0.437996	0.201668	0.227205	0.222649	-0.0667133	-0.110237	0.787931	0.586929	0.354769							5	5	5	15.4	15.4	15.4	34.561	0	29.986	94784000	10	0.196028	1
PF3D7_0517400	-2.37082	-1.78176	-1.81034	-2.74018	-2.07979	-1.29974	-1.1658	-1.16688	-0.040247	-1.30011	-0.500528	-0.0272694	-1.1704	-0.271009	0.379906	-0.81064	-0.413963	0.329294	-1.44109	-0.87339	-0.618574	-1.53645	-0.67874	-0.284994	-3.27377	-2.45029	-2.12501	-2.53423	-2.03602	-1.82112							4	4	4	3.7	3.7	3.7	132.68	0	34.103	21149000	8	0.0387153	1
PF3D7_0517700	0.856861	1.53513	0.889771	0.636122	1.19311	0.947899	0.461815	0.879025	0.681879	0.745926	1.17103	0.452972	-0.0749893	0.769724	0.0707054	0.402119	0.929644	0.356905	0.256994	0.999594	-0.0749569	0.421492	0.998137	0.206394	0.129332	0.552519	0.312799	0.328091	0.747503	0.512577							9	9	9	11.9	11.9	11.9	84.056	0	102.11	121330000	18	0.242886	1
PF3D7_0518300	0.531385	0.911455	1.05175	0.829519	1.23822	0.976194	1.49099	1.98071	1.74881	1.66927	2.0015	1.70033	0.997416	1.78283	1.57605	1.44353	1.81354	1.58489	1.67386	2.12004	1.86755	1.95702	2.21562	2.11252	1.84496	2.33315	2.30559	1.86517	2.35139	2.23883							8	8	8	29.6	29.6	29.6	27.268	0	104.54	323310000	30	0.394419	1
PF3D7_0519400	4.18194	5.84418	5.32296	6.33535	5.69959	5.63158	2.53591	2.81609	2.7358	3.24472	3.13622	3.01787	2.32093	1.84882	1.92023	2.70082	2.62098	2.14347	1.80307	1.36192	2.36965	2.46559	2.56261	2.82737	2.06456	2.20627	2.05768	2.6992	2.29955	2.42671							8	8	7	39.1	39.1	37.6	15.391	0	54.11	1346100000	37	0.646836	1
PF3D7_0519700	2.58199	2.78529	2.85946	2.86733	2.81069	2.78201	0.879547	0.675974	1.06295	1.29385	0.861832	1.28515	0.332394	0.508366	0.834858	1.05497	0.835394	0.88381	0.803106	0.225296	1.44935	1.79622	1.26665	1.97321	0.470732	1.6382	0.765665	2.08086	0.702465	1.80428							9	9	9	38	38	38	22.734	0	62.001	844090000	28	0.376544	1
PF3D7_0520000	5.05238	6.2182	4.82513	5.74061	5.90125	5.01582	2.31162	2.85475	2.31066	2.46797	2.88721	2.31992	1.63223	1.5294	1.47509	1.89703	2.04249	1.59681	1.13302	1.54215	1.67162	2.06104	2.11952	1.98488	1.54693	1.6131	1.32141	1.7924	1.90794	1.51137							7	7	7	35.4	35.4	35.4	22.123	0	97.528	730050000	24	0.135412	1
PF3D7_0520900	2.08338	2.49348	2.31839	2.08859	2.67584	2.31654	2.32388	2.7824	2.79476	2.20087	3.23078	2.69392	2.07327	3.34342	2.98615	2.59068	3.48597	3.23347	2.77068	3.88828	3.74911	2.79765	3.88787	3.56245	3.18515	4.18694	3.9118	3.27828	4.37965	3.84248							16	16	16	27.6	27.6	27.6	53.838	0	323.31	1368200000	58	0.107358	1
PF3D7_0523000	-0.885561	-2.88769	-0.586502	-1.34686	-2.84427	-0.819763	-1.1469	-3.52034	-1.30851	-1.8684	-3.61071	-1.13938	-0.27154	-2.30467	-0.00705528	-0.229364	-2.87226	-0.331146	-1.20568	-3.43732	-1.42404	-0.874508	-2.93919	-0.603647	-3.02551	-4.1799	-3.10239	-2.91962	-4.27759	-2.95231							7	7	7	6.6	6.6	6.6	162.25	0	46.633	21409000	8	0.0812968	1
PF3D7_0524000	2.89546	2.73806	2.28218	2.63877	2.80217	2.33729	3.51913	3.39239	3.13426	3.585	3.44057	3.03867	2.84933	3.24277	2.7193	3.00809	3.17031	2.53734	3.49984	3.12456	2.67381	3.37695	3.17328	3.02085	3.65683	3.04126	3.13495	3.69148	3.42691	3.0844							27	27	27	25.6	25.6	25.6	127.35	0	323.31	1101000000	80	0.0700466	1
PF3D7_0525100	0.592489	0.605671	1.06136	0.646225	0.828117	1.01636	0.659637	-0.00458527	0.920584	0.760046	0.188179	0.898607	0.451166	0.128031	1.09845	0.242682	0.394442	0.726234	0.431866	0.0931473	0.969809	0.668655	0.0395889	1.3775	1.92537	1.81951	2.66358	2.00282	2.19719	2.39665							10	10	10	15.6	15.6	15.6	76.851	0	77.641	180830000	24	0.153527	1
PF3D7_0527100	-3.39667	-4.66809	-1.73425	-3.51	-4.40357	-1.69487	-2.27702	-4.18311	-1.83022	-2.27841	-3.58671	-1.52934	-2.88016	-4.99903	-1.49258	-2.97095	-3.85033	-1.53323	-2.23118	-4.31319	-1.17557	-3.01324	-4.21086	-1.31936	-2.41662	-3.93266	-0.953012	-1.95177	-3.97491	-0.900442							4	4	4	27	27	27	17.411	0	22.88	18401000	7	0.0181278	1
PF3D7_0527200	-2.82697	-3.63871	-2.56127	-3.12862	-3.67601	-2.23294	-1.96569	-2.50744	-2.02569	-2.5274	-2.76467	-2.07837	-2.46946	-2.56876	-1.7812	-2.0031	-2.52742	-1.80209	-1.51636	-2.3259	-1.11352	-1.53792	-1.85778	-1.42404	-1.35978	-1.49613	-0.866817	-1.24874	-1.35329	-1.0466							4	4	4	6.1	6.1	6.1	70.732	0	35.038	17387000	8	0.00217705	1
PF3D7_0527500	-1.75255	-0.673149	-0.695362	-1.75767	-0.761808	-0.677179	-0.94017	0.647146	0.581173	-0.523327	0.659277	0.635809	-1.75642	-0.0795746	-0.595022	-1.8899	-0.445034	-0.603514	-2.00914	-0.583324	-0.815916	-2.14479	-0.841801	-0.714842	-2.53773	-0.915827	-1.47511	-2.54105	-1.49047	-1.36062							2	2	2	5.7	5.7	5.7	51.125	0	11.872	23489000	6	0.0168207	1
PF3D7_0528100	0.561159	0.393848	0.483419	0.812695	0.901772	0.70492	0.711172	1.31367	1.24789	0.970318	1.40733	1.14114	0.872021	1.83082	1.28647	1.20618	1.95668	1.56939	0.973372	1.37677	0.936586	0.969154	1.49853	1.56029	1.24081	1.06709	0.869146	1.44906	1.82433	0.862555							13	13	13	14.5	14.5	14.5	106.15	0	133.99	134300000	26	1.92507	1
PF3D7_0528200	-1.52022	0.198671	-1.58408	-1.21393	0.124708	-1.56431	-0.699341	0.420488	-1.6339	-1.21299	0.518932	-1.7654	-1.12214	0.677376	-1.24393	-1.29384	0.247784	-1.7449	-1.10589	0.394823	-1.67444	-1.24796	0.161167	-1.47503	-1.17212	0.0145054	-1.44143	-1.18752	0.30105	-1.85344							3	3	3	5.8	5.8	5.8	61.418	0	40.96	56825000	7	0.0365788	1
PF3D7_0605100	-1.0053	-1.67208	-2.91003	-1.50126	-1.43369	-2.85501	-1.36285	-1.71919	-3.4085	-1.21176	-1.51022	-3.01287	-1.51817	-1.75049	-3.12037	-1.21226	-1.893	-2.87204	-1.21086	-1.9436	-2.68854	-1.10358	-2.15798	-2.38138	-1.4814	-2.25857	-2.97848	-1.15535	-2.23853	-3.21719							5	5	5	7.4	7.4	7.4	85.63	0	31.427	9096300	6	0.0313836	1
PF3D7_0606700	-1.32521	-1.08963	-0.836618	-1.26068	-0.809269	-1.08937	-1.15785	-1.12944	-1.18441	-0.829737	-0.82411	-1.01719	-1.01921	-0.897263	-0.94273	-1.01559	-0.773539	-0.937416	-0.6777	-0.907471	-0.723131	-0.646708	-0.836163	-0.451084	0.0408649	0.14061	0.0558033	0.28635	0.553207	-0.0384407							8	8	8	5.6	5.6	5.6	176.94	0	56.165	33437000	13	0.0549194	1
PF3D7_0607000	-0.168608	-0.671488	-0.385429	0.0988979	-0.817333	-0.382168	0.747105	-0.4095	-0.207397	0.486984	-0.386171	-0.164373	0.284941	-0.636189	-0.441113	0.33025	-0.77718	-0.572697	0.391493	-0.684908	-0.464216	0.086298	-0.86264	-0.475136	0.491381	-0.714417	-0.057085	0.683336	-0.409828	-0.285896							6	6	6	6.2	6.2	6.2	112.36	0	39.236	36036000	14	0.0472048	1
PF3D7_0608500	0.81333	1.06613	1.40508	1.061	1.17456	1.57418	1.5351	2.1053	1.93217	1.75591	2.15217	2.01916	0.869522	1.23255	1.44153	1.09016	1.54846	1.66963	1.23941	1.42258	1.72416	1.60454	1.72886	2.21988	1.27443	1.61217	2.05162	1.27344	1.77057	2.09547							12	12	12	57.9	57.9	57.9	26.528	0	147.6	218180000	35	0.308338	1
PF3D7_0608700	2.29462	1.43995	0.487143	1.46012	1.257	0.473127	1.6982	1.91159	1.02925	1.61573	1.93441	1.17218	0.955793	1.16945	0.27759	1.10736	1.22604	0.313246	1.41626	1.67477	0.67421	1.41374	1.64509	0.845335	1.89479	1.99221	1.30956	2.04249	2.33289	1.11711							9	9	9	18.8	18.8	18.8	61.533	0	107.29	237080000	30	0.222727	1
PF3D7_0608800	2.08331	2.50214	2.87774	2.02117	2.65097	2.94912	3.76004	4.60369	4.68299	3.7447	4.77486	4.71349	3.1772	3.52583	3.90064	3.18713	3.82201	3.9107	2.8158	3.55789	3.71115	3.11786	3.41902	4.1749	2.81895	3.51811	4.01037	3.0714	3.80072	3.83755							15	15	15	29	29	29	46.055	0	323.31	2721900000	90	0.0506997	1
PF3D7_0610400	1.92357	0.90884	-0.912483	0.962461	1.33512	-0.881031	-1.01201	-1.17636	-2.37314	-0.857478	-0.759638	-1.68829	1.65697	1.81034	0.0211563	1.64289	1.88619	-0.0165157	-1.37144	-1.38502	-2.02875	-1.33798	-1.1567	-2.37649	-1.21468	-1.02293	-2.26224	-0.517559	-0.458099	-1.52542							4	4	2	19.1	19.1	7.4	15.446	0	27.408	463180000	8	0.0537306	1
PF3D7_0610800	0.503832	0.178478	0.591585	0.743536	0.350313	0.832193	1.21698	1.15655	1.08259	1.20719	1.34027	0.90629	0.763155	0.623446	0.460617	0.902094	0.81551	0.534199	0.993879	0.873728	0.672728	1.08658	0.815958	1.04909	1.03829	0.892836	1.00715	1.15613	1.18692	0.956961							10	10	10	15.6	15.6	15.6	75.814	0	113.93	140820000	20	0.487217	1
PF3D7_0612100	-0.897953	-0.184515	0.0215626	-1.24115	-0.187084	0.0513954	-0.308084	0.884933	0.88224	-0.347569	0.759277	0.731695	-0.431715	0.810114	0.582527	-0.717789	0.361494	0.262644	-0.541599	0.485094	0.254547	-0.835033	-0.0200119	0.530575	-0.676214	0.197775	0.366642	-0.700855	0.395817	0.248953							6	6	6	7.6	7.6	7.6	78.129	0	45.006	86596000	10	0.0763646	1
PF3D7_0613900	-2.84216	-5.4353	-1.36643	-1.20702	-5.12817	-1.47109	-1.85713	-4.37878	-1.91031	-1.97173	-4.36136	-1.89102	-0.5954	-2.38972	-0.834208	-0.563471	-3.07079	-0.900452	0.428492	-2.05031	-0.811701	0.052103	-1.76202	-0.349785	-0.23641	-3.05087	-0.979788	-0.168287	-2.56009	-0.826593							3	3	3	1.3	1.3	1.3	255.08	0	18.612	21182000	5	0.129547	1
PF3D7_0614500	5.59675	7.34861	7.07983	6.13779	7.06654	7.14503	3.21044	5.23446	3.81709	3.54532	4.35331	4.42098	3.06944	4.00707	3.58944	3.16565	4.26367	4.05601	2.69566	3.01038	3.6389	3.27112	3.6717	4.55061	2.87489	3.90803	3.44993	2.6324	3.93318	3.50784							12	12	12	37.9	37.9	37.9	21.58	0	194.86	6104700000	82	0.0590652	1
PF3D7_0617900	-0.556034	-0.746826	-2.49293	-1.16216	-0.477722	-1.88515	-3.56736	-1.5498	-5.11017	-4.51743	-3.22999	-3.60177	-1.14491	-0.809517	-2.25551	-1.57876	-0.308517	-2.29492	-3.24735	-2.41491	-4.34633	-3.31065	-2.97737	-4.4025	-3.10104	-2.35452	-3.75983	-2.7126	-2.18313	-2.88941							3	1	1	18.4	6.6	6.6	15.441	0.0062893	6.2392	9388900	5	0.0416342	1
PF3D7_0618000	-3.89517	-2.8163	-1.38969	-3.34174	-2.38377	-0.971687	-2.99308	-3.18965	-2.4927	-3.71887	-2.947	-2.32007	-0.362173	-0.264622	0.148846	-0.389172	-0.268566	0.200758	-0.327791	-0.639025	-0.132483	-0.342129	-0.590048	0.133459	-3.55676	-3.22623	-2.08129	-2.88345	-2.85879	-1.62324							3	3	3	3.4	3.4	3.4	92.754	0	20.372	18394000	5	0.177699	1
PF3D7_0618300	3.12855	3.45795	3.76234	3.31944	3.33047	4.19839	2.1837	3.08939	3.29791	2.91765	3.17614	3.87979	1.32825	0.843651	1.84102	1.30065	1.46757	2.05389	0.930187	1.28929	2.5611	1.50451	1.66394	2.73741	2.03092	2.88798	2.58293	2.44246	2.46017	3.29175							9	9	9	40.5	40.5	40.5	16.722	0	120.95	835960000	41	0.18468	1
PF3D7_0618500	-1.43576	-1.2237	-1.4342	-1.37716	-0.69602	-2.02456	-0.794897	-0.0775318	-1.61895	-1.0141	-0.340939	-1.5781	-0.226353	-0.375814	-0.936436	-0.54804	-0.174702	-1.10548	0.323414	0.0917187	-0.570019	0.432467	0.173126	-0.466278	0.155663	0.117392	0.157673	0.50609	0.0288372	0.155556							4	4	4	11.8	11.8	11.8	34.04	0	24.981	50744000	8	0.00113418	0.996366
PF3D7_0619400	2.33551	2.51134	2.53372	2.35988	2.64021	2.51542	3.19443	3.00567	2.8705	3.26189	3.18135	3.00579	2.88485	2.84333	2.79406	3.14928	3.09107	2.87981	3.42535	3.32831	2.83596	3.47273	3.14528	3.33461	3.58889	3.2404	3.22681	3.74098	3.60724	3.22174							29	29	28	33.9	33.9	33.1	92.386	0	290.73	1041100000	91	0.165314	1
PF3D7_0619500	-0.0289764	0.485565	0.280193	-0.892607	0.237867	0.0512981	-0.398769	0.779736	0.199131	-0.427053	0.721498	0.359163	-0.561964	0.459818	0.0679531	0.0102863	0.576527	-0.071804	0.21604	0.735106	0.250465	0.193226	0.768541	0.616282	0.0925713	0.698769	0.632044	0.148928	1.19971	0.326262							8	8	8	5.9	5.9	5.9	163.9	0	95.38	65911000	19	0.514979	1
PF3D7_0621200	1.85144	3.40552	2.65994	1.92964	2.9287	2.79048	1.65508	2.71021	2.46643	1.16029	2.92349	2.19661	1.19617	2.38165	2.05268	1.46802	2.85179	2.53397	1.69575	2.86664	2.24427	1.8787	2.93394	2.81931	1.17303	2.2568	2.67358	1.73292	2.59596	2.2982							7	7	7	22.6	22.6	22.6	33.013	0	50.914	624930000	25	0.0564466	1
PF3D7_0621800	1.19106	1.09895	1.13848	1.4318	1.02231	1.43327	1.29867	1.46283	1.27881	1.48298	1.20568	1.22056	0.274719	0.251488	0.418839	0.871244	0.357712	0.875612	0.635494	0.87248	0.623352	0.871618	0.351412	0.734415	1.02308	1.238	1.07829	1.45911	0.774172	1.56664							4	4	4	28.3	28.3	28.3	20.623	0	75.413	130000000	15	0.4764	1
PF3D7_0622800	0.21665	-1.69561	-0.730186	-0.662374	-1.62867	-0.7918	-0.56098	-2.26072	-0.585745	-0.562365	-1.93413	-0.419529	-1.30534	-2.81606	-0.809038	-1.27669	-2.0661	-0.917549	-1.18375	-2.09561	-0.865889	-0.923252	-1.86977	-0.452265	-0.606014	-1.32817	-0.339108	-0.691204	-0.928349	-0.695133							6	6	6	4.3	4.3	4.3	170.24	0	36.362	32315000	8	0.175394	1
PF3D7_0623800	4.05676	7.06141	5.11639	6.58726	6.99063	5.34719	6.63099	7.27079	5.47115	6.93402	7.29955	6.05075	6.61518	6.68623	4.87859	6.6666	7.41518	5.01614	5.44418	5.53231	4.35099	6.18685	5.19756	4.82599	4.99737	4.78029	3.94437	4.98	6.81774	3.68833							1	1	1	0.4	0.4	0.4	279.78	0	7.9156	14684000000	30	0.372199	1
PF3D7_0624000	1.33514	1.00437	1.39244	1.46109	1.13592	1.55433	2.27749	1.95864	2.13496	2.20513	2.17491	2.33421	1.90593	1.8521	2.05655	2.12281	1.86616	2.12643	2.60062	2.28559	2.41904	2.49208	2.15708	2.63665	2.57084	2.49176	2.77048	2.85249	2.78296	2.88441							12	12	12	27.4	27.4	27.4	55.261	0	296.39	639470000	43	0.328184	1
PF3D7_0626700	0.447834	0.605278	0.727171	0.919102	0.379005	0.928949	0.818789	0.480034	0.89361	0.87483	0.721083	0.978909	-0.222988	-0.0854225	0.222267	-0.128565	0.00518608	0.258774	0.29884	0.147669	0.370779	0.282425	0.500496	0.741493	0.556751	0.478529	0.764677	0.977476	0.609501	1.00075							5	5	5	12.9	12.9	12.9	43.649	0	35.876	96141000	10	0.304881	1
PF3D7_0626800	3.39459	2.85532	3.05396	3.34969	3.00985	3.13404	3.77494	3.57387	3.46972	3.8293	3.75531	3.69899	3.47567	3.34554	3.18805	3.71021	3.46565	3.251	4.03068	3.683	3.62407	3.99553	3.76327	3.68616	4.19201	3.68388	3.70903	4.21855	3.94246	3.67727							18	18	18	38.4	38.4	38.4	55.66	0	323.31	3054400000	98	0.124269	1
PF3D7_0627500	0.0497837	1.13493	-0.0336437	-0.0440369	1.05776	0	0.696934	1.62613	0.358244	1.01679	1.94665	0.679918	-0.158958	0.471279	-0.442673	-0.0816135	1.02574	-0.236696	-0.187752	0.587881	-0.151699	0.304768	1.00668	-0.0101624	0.125639	1.07431	0.415819	0.241508	1.47805	0.298397							4	4	4	28.6	28.6	28.6	20.292	0	139.93	298000000	28	0.0295637	1
PF3D7_0627700	-0.513836	1.0399	0.283701	-0.489401	1.56517	0.468651	-0.0806217	1.71647	1.22091	0.269154	1.71263	1.20944	0.0219707	1.7855	1.20213	-0.0254192	1.67171	0.988081	0.427139	2.0618	1.21258	0.337288	1.89832	1.45578	0.61578	1.89882	1.69427	0.467587	2.0737	1.51534							9	9	9	7.9	7.9	7.9	132.84	0	130.22	140980000	24	0.120013	1
PF3D7_0627800	0.44586	0.957304	-1.57841	0.376087	0.647821	-1.94915	0.529085	0.457907	-2.16888	0.497488	0.798162	-2.29644	-0.00159073	0.700193	-2.1724	0.504705	0.794659	-2.12809	0.887901	1.32713	-1.81428	0.817827	1.34279	-1.51229	0.308714	0.296539	-2.32485	0.485708	0.753874	-2.16262							6	6	6	6.7	6.7	6.7	113.88	0	62.885	93463000	15	0.077873	1
PF3D7_0629100	-0.59523	-0.98552	-0.708727	-0.203987	-0.921251	-0.811628	-0.423899	-0.341049	0.0687199	0	-0.290354	-0.131659	-1.4114	-1.15123	-0.698784	-0.913946	-0.764927	-0.53611	-0.591328	-0.586868	-0.398359	-0.472488	-0.180397	-0.108925	-0.34697	-0.682096	-0.24802	0.0507202	-0.552444	0.254553							5	5	5	7.4	7.4	7.4	77.125	0	35.521	77152000	9	0.177543	1
PF3D7_0630500	-1.41559	-0.94137	-1.62755	-2.40055	-0.982439	-1.51994	-1.48629	-0.377157	-1.06767	-0.952065	-0.278969	-1.20725	-2.40957	-1.76942	-2.23968	-2.72601	-1.36153	-2.05733	-3.00965	-1.67324	-2.34982	-2.77229	-1.52977	-2.28312	-2.85608	-1.7306	-2.61937	-2.57421	-1.69497	-2.15966							2	2	2	4.2	4.2	4.2	58.622	0	13.294	9088800	4	0.265604	1
PF3D7_0702200	0.436781	1.00515	2.08335	0.62566	0.988558	2.07324	1.26699	1.483	2.35256	1.08407	1.13087	2.36135	2.18349	2.55332	3.07788	0.284367	0.47562	1.6721	1.61179	1.77167	2.62569	0.505114	0.845577	1.89194	2.36561	2.66727	3.43745	1.33915	1.32625	2.46983							8	8	8	18.6	18.6	18.6	49.242	0	53.671	260790000	25	0.0279387	1
PF3D7_0703500	-1.0212	-1.32998	-1.63386	-1.37901	-0.59494	-1.12192	-1.55719	-1.02654	-1.64451	-2.21949	-0.541878	-1.78267	-2.27624	-1.34386	-2.22875	-2.19858	-1.27356	-2.04792	-1.72185	-1.24747	-1.8999	-1.5153	-1.37715	-1.79512	-2.02394	-1.33061	-1.44867	-1.68422	-1.18991	-1.41164							7	7	7	2.9	2.9	2.9	264.91	0	41.61	29004000	9	0.436937	1
PF3D7_0705700	-0.822092	-1.34151	-1.75567	-1.22609	-1.15981	-1.84412	-0.832117	-1.06641	-1.4967	-0.582741	-0.988997	-1.32618	-1.16904	-1.62236	-1.91289	-0.950216	-1.49958	-1.12631	-1.35888	-2.1676	-1.4835	-1.05236	-1.92322	-1.54391	-0.649313	-1.00409	-0.990721	-0.113199	-0.952782	-0.737288							2	2	2	16.7	16.7	16.7	6.4156	0	12.166	128610000	5	0.1078	1
PF3D7_0706000	1.17909	1.43867	1.90641	1.34559	1.49331	1.98557	1.32601	1.39297	2.18917	1.05913	1.56568	1.77931	0.816559	1.38813	1.98632	0.964844	1.32074	1.81014	1.47771	1.71261	1.89072	1.25593	1.66768	2.25408	2.10085	2.07599	2.82311	2.09974	2.41048	2.56819							16	16	16	12.9	12.9	12.9	145.51	0	142.39	316140000	46	0.127645	1
PF3D7_0706400	2.43662	2.89685	3.15088	2.51999	3.3543	3.81089	6.19225	6.42052	5.91365	6.1616	6.77139	5.58524	5.03506	5.14731	5.47908	5.53342	5.95806	6.00607	4.89753	5.18341	5.73486	5.86315	5.78263	5.88895	4.42697	4.85397	5.50859	4.40315	5.34909	5.88449							8	8	8	32.6	32.6	32.6	10.539	0	55.741	7234200000	72	0.390953	1
PF3D7_0708400	4.04303	3.50664	3.67307	3.76657	3.62026	3.75456	4.8769	4.71122	4.8397	4.79223	4.99426	4.92277	3.62517	3.58398	3.61178	3.75554	3.68802	3.62719	3.80457	3.69205	3.54242	3.74884	3.59871	3.81956	3.72285	3.43995	3.78266	3.81645	3.83605	3.68829							27	27	25	32.2	32.2	30.6	86.165	0	323.31	2023000000	135	0.056679	1
PF3D7_0708800	2.47334	2.55908	2.34997	2.63849	2.53117	2.5078	3.34482	3.50354	3.38825	3.38477	3.60068	3.54447	2.5398	2.80062	2.68731	2.92932	3.06389	2.79204	3.15031	3.04017	2.86239	3.2642	3.21276	3.22586	3.31015	3.08101	3.28233	3.38111	3.52643	3.13649							22	22	22	29.2	29.2	29.2	99.963	0	323.31	1011900000	79	0.605309	1
PF3D7_0710600	3.83049	4.74923	4.36105	4.16493	4.42949	4.69049	3.11786	3.78433	3.47383	3.24883	3.7513	3.55578	2.16598	1.63583	2.09845	2.43436	2.62022	2.46512	1.84901	1.47367	2.75591	2.8717	2.4881	3.05048	2.05016	2.22878	2.5695	2.50126	2.59817	2.93375							4	4	4	20.7	20.7	20.7	17.351	0	55.412	1292300000	28	0.138365	1
PF3D7_0711500	-2.74663	-0.546307	-0.726522	-3.01553	-0.710217	-0.64588	-1.57385	0.737312	0.277252	-1.09847	0.872129	0.435778	-2.12221	0.0590115	-0.426001	-1.67294	0.44474	0.112833	-1.61102	0.633759	0.0163593	-1.41595	0.901432	0.120485	-2.8673	-1.8952	-1.79323	-2.84937	-1.42204	-1.3786							3	3	3	3.6	3.6	3.6	78.896	0	18.07	36675000	6	0.0378858	1
PF3D7_0714000	5.02318	6.03434	5.87206	6.24018	6.11397	6.26559	2.65485	2.58659	3.09189	3.05395	2.8507	3.60564	4.28716	3.65961	4.0104	3.94547	3.79664	4.02971	2.37207	1.80911	3.17282	2.81596	2.33758	3.7455	1.89257	1.22802	2.42598	1.92825	1.52096	2.63833							11	11	7	65	65	48	13.763	0	83.773	3840300000	53	0.823394	1
PF3D7_0716800	0.340235	0.525167	1.21309	0.0843906	0.491381	1.20371	0.125805	0.930899	0.926441	0.436625	1.14718	1.05406	-0.185698	0.650593	0.581276	0.00759125	0.627123	0.794233	-0.0310192	0.481369	0.591997	-0.0375729	0.589533	0.812069	0.296995	0.640871	0.890684	0.497801	0.872454	0.874018							8	8	8	28.7	28.7	28.7	37.284	0	82.31	80864000	15	0.0837496	1
PF3D7_0717700	0.16671	0.529575	1.01145	1.29124	0.53553	1.21055	1.07136	-0.340343	0.918499	0.896547	0.402376	0.998394	0.515923	-0.428825	0.479967	0.87859	0.167362	0.712835	1.41148	0.48493	1.08712	1.42872	0.570887	1.32528	1.87243	1.00377	1.66504	2.16607	1.03552	1.94997							8	8	8	13.7	13.7	13.7	62.453	0	80.252	212170000	21	0.576351	1
PF3D7_0719700	-0.400942	-0.451778	-0.407997	0.521307	-0.514946	-0.251139	0.678707	-0.124378	-0.198441	0.677855	-0.145975	0.266447	0.312065	-0.497843	-0.726097	0.150322	-0.379652	-0.196903	0.478813	-0.148449	-0.0390396	0.593828	-0.0397377	-0.261749	-0.298691	-1.10604	-0.926176	0.120852	-0.678015	-0.701721							2	2	2	16.8	16.8	16.8	16.478	0	15.091	60051000	6	0.471265	1
PF3D7_0720400	-3.11913	-1.57757	-1.8218	-2.91088	-0.937843	-2.5295	-2.44067	-0.987003	-2.34457	-2.37514	-1.3169	-1.90679	-2.30495	-0.884014	-1.85667	-2.24195	-0.403023	-1.7819	-2.57301	-0.658493	-2.40341	-2.56792	-0.7542	-2.11521	-2.59774	-0.582869	-2.31607	-2.22006	-0.556107	-2.10846							2	2	2	2.8	2.8	2.8	72.721	0	13.377	8926300	4	0.0202112	1
PF3D7_0721400	-0.536852	-1.43059	-1.58752	-0.733595	-1.3144	-2.04204	-0.135305	-1.97818	-1.26136	-0.0208817	-1.95392	-0.910408	-0.557093	-1.80113	-1.26665	-0.344055	-1.78681	-0.963104	-0.231276	-2.12068	-1.23491	-0.305075	-1.88344	-0.851032	0.265001	-1.35974	-0.544172	0.26807	-1.39301	-0.341816							5	5	5	25.7	25.7	25.7	24.792	0	31.391	21440000	8	0.131064	1
PF3D7_0721600	-1.8194	0.103926	-0.244854	-1.20503	-0.2194	-0.117939	-1.28319	0.096386	-0.253893	-1.07429	0.134819	-0.0380554	-1.86355	-0.86377	-1.10434	-1.82839	-0.716055	-0.963976	-2.14755	-0.991972	-1.04185	-1.94255	-0.871225	-0.821627	-1.85754	-0.910965	-0.832125	-1.85102	-0.68494	-0.893602							4	4	4	13.8	13.8	13.8	21.863	0	28.592	92903000	8	0.0711357	1
PF3D7_0722400	0.846304	0.148296	0.582804	0.885061	0.636106	0.691664	1.02194	0.33247	1.18747	1.27192	0.952757	1.14069	0.944178	0.598995	0.910158	1.00262	0.719894	0.897188	1.08322	0.859663	0.980717	1.0668	0.791853	1.30487	1.30802	1.12014	1.50801	1.40683	1.36828	1.4875							10	10	10	26.2	26.2	26.2	45.163	0	70.599	171870000	18	0.415248	1
PF3D7_0727400	1.15569	2.11733	1.98683	1.79815	2.05877	1.97975	2.19844	2.61555	2.37504	2.4173	2.64194	2.52713	1.23414	1.39415	1.55722	1.58974	1.99493	1.79332	1.60617	2.27004	2.30361	2.1258	2.56004	2.43002	1.64986	2.37617	1.99044	2.07374	2.27938	2.58762							11	11	11	41.8	41.8	41.8	28.388	0	121.42	636340000	33	0.244319	1
PF3D7_0728000	0.945532	-0.63291	-0.853504	1.09716	-0.503298	-1.03162	0.534349	0.19297	-0.557289	0.778387	0.348574	-0.556803	0.308622	-0.100103	-0.726259	0.668604	-0.0363445	-0.43161	0.760267	0.145214	-0.376972	0.798609	-0.21101	-0.385674	0.891602	0.105135	-0.306492	1.19364	0.476496	-0.45285							9	9	9	27.1	27.1	27.1	37.82	0	56.072	153520000	17	0.0132978	1
PF3D7_0731500	-1.86803	-1.33348	-0.181492	-1.53886	-0.561934	-0.169662	-1.97155	-0.877348	-0.610388	-2.30683	-0.769852	-0.527441	-0.429573	0.921305	0.994081	-0.133163	1.35737	1.23756	-0.0587215	1.74001	1.21316	-0.0611019	2.0128	1.43341	-1.44425	-0.0968933	-0.103418	-1.23642	0.214258	-0.171436							13	13	13	8	8	8	174.59	0	114.98	114310000	28	0.225508	1
PF3D7_0731600	-2.53193	-1.09282	-0.953533	-3.14181	-0.714979	-1.07326	-0.933325	-0.313799	-0.823704	-1.87169	-0.325491	-1.16665	0.0696754	0.767975	0.313915	0.191507	0.645046	-0.0332813	0.0811291	0.0663567	-0.109959	-0.113819	0.390566	-0.0361443	-2.27241	-1.43754	-1.73491	-2.79948	-1.32187	-1.77455							5	5	5	5.9	5.9	5.9	93.283	0	30.65	53533000	10	0.0440199	1
PF3D7_0801800	0.286673	-0.940449	-1.97892	0.736773	-0.856958	-1.33343	-0.272215	-1.55923	-2.32597	-0.506195	-1.68586	-3.1272	-0.510141	-2.08276	-2.77126	-0.285305	-1.6259	-2.46285	-0.731638	-2.03847	-2.54692	-0.840977	-1.95542	-2.12412	1.55121	-0.445351	-0.769823	1.89377	-0.0488129	-0.807693							8	8	8	7.5	7.5	7.5	117.66	0	46.82	46291000	12	0.1632	1
PF3D7_0802000	0.603151	0.45047	0.168451	0.533989	0.418684	0.28116	1.07498	1.49049	0.883434	1.0352	1.60588	1.0544	0	0.349258	-0.00234795	0.171606	0.290592	-0.0667648	0.146332	0.384937	-0.130367	0.185249	0.424055	0.271339	0.147768	0.0881443	0.0639858	0.24004	0.660105	-0.157785							10	10	10	7.4	7.4	7.4	160.42	0	66.472	73289000	20	0.0087848	1
PF3D7_0802200	0.852585	0.207523	0.240961	1.3109	0.40604	0.0754261	2.06427	1.38155	1.12149	2.53116	1.73931	1.42863	1.81743	1.59165	1.15731	2.53517	1.86069	1.46119	2.10361	1.48732	1.23722	2.74348	1.78208	1.42762	2.5695	2.3248	1.97714	3.081	2.7456	2.16177							7	7	7	30.5	30.5	30.5	25.164	0	60.343	657810000	25	0.14304	1
PF3D7_0802800	-1.77589	-4.55651	-3.29346	-1.82633	-3.27786	-3.34086	-2.59395	-4.25206	-3.67421	-2.47562	-4.99474	-2.74745	-2.49079	-3.13641	-2.56889	-1.74105	-2.7053	-2.71518	-2.30322	-2.68801	-2.54563	-2.17934	-2.85483	-2.02843	-0.984943	-2.78706	-2.40918	-0.931906	-2.74188	-2.36529							2	2	2	3.6	3.6	3.6	70.075	0	14.871	16186000	4	0.1561	1
PF3D7_0803800	0.234287	0.361465	1.43226	1.33213	0.331654	1.4242	1.55279	0.974218	1.63392	1.77007	1.14086	1.74871	0.858887	0.457043	1.4745	1.31837	0.980904	1.6542	1.59702	1.1582	1.80204	1.78207	1.42657	2.04937	1.78672	1.44824	2.09097	1.96066	1.36987	2.23914							4	4	4	15.8	15.8	15.8	30.872	0	96.795	265710000	21	0.274523	1
PF3D7_0807300	0.753834	-0.335218	0.0092144	0.776882	-0.189873	0.0802593	0.423412	-0.0485744	0.0246048	0.84111	-0.170664	0.201382	1.22767	0.675812	0.811975	1.2647	0.573582	0.887287	0.965384	0.060791	0.495661	0.990215	0.287516	0.771557	0.585041	-0.236889	-0.0289383	0.864611	-0.227592	0.245737							5	5	5	24.4	24.4	24.4	23.162	0	97.349	91848000	18	0.0643587	1
PF3D7_0807500	-0.613905	-0.42659	-0.732548	-0.666545	-0.00390625	-0.885626	0.431498	0.713398	0.218754	0.419285	0.71702	0.425346	0.193178	1.17794	-0.120262	0.378288	0.793585	0.0471497	0.926716	0.957191	0.491333	1.01728	0.93162	0.712477	0.949484	1.27742	0.791584	1.15135	1.25388	0.763245							8	8	8	32.7	32.7	32.7	29.499	0	115.52	176470000	22	0.0922293	1
PF3D7_0807900	-1.76834	-1.11363	-1.26911	-1.67832	-1.31113	-1.09941	-1.41622	-1.10156	-0.620663	-1.45885	-1.11855	-0.527021	-1.77601	-1.14802	-0.731371	-1.92113	-1.15285	-0.918077	-1.27662	-1.30736	-0.511749	-1.43094	-1.45458	-0.507025	-1.14666	-0.970427	-0.100348	-0.900475	-0.825493	-0.0931644							6	6	6	15.8	15.8	15.8	43.453	0	36.912	48467000	9	0.0267603	1
PF3D7_0808400	-2.57329	-4.24407	-2.24207	-3.64848	-3.32292	-3.04118	-2.75377	-2.4816	-1.57559	-2.54318	-1.92671	-2.01733	-2.09544	-1.77583	-1.33768	-2.14223	-2.60086	-1.98744	-1.97121	-1.68773	-1.19983	-1.89637	-1.84861	-1.20091	-2.20895	-1.95528	-1.62106	-2.37728	-2.15075	-1.67409							1	1	1	3.2	3.2	3.2	33.092	0	7.9447	8096100	3	0.188705	1
PF3D7_0810300	-0.905342	-0.783413	-0.284519	-0.903075	-0.581602	-0.28158	-0.793388	-1.31793	-0.282438	-0.860327	-0.940613	-0.0597668	-0.911322	-0.891069	-0.380054	-0.311121	-0.665405	0.0305119	-0.173735	-0.468822	0.951797	0.652739	-0.093668	1.47243	0.257683	-0.227375	0.534081	0.312014	0.0310612	0.664692							6	6	6	10.9	10.9	10.9	63.619	0	45.394	59944000	16	0.0943411	1
PF3D7_0810600	-0.627153	-0.400707	-0.00807762	-0.598664	-0.355257	-0.124031	-0.487894	-0.948881	-0.0802288	-0.286751	-0.429399	-0.429773	-0.688383	-0.638166	-0.323078	-0.794542	-0.700953	-0.2677	-0.931129	-0.875484	-0.614899	-1.3295	-0.974901	-0.282471	-1.2012	-1.2839	-0.414709	-1.15355	-1.40115	-0.694508							7	7	7	7.4	7.4	7.4	108.63	0	42.396	31405000	10	0.0205679	1
PF3D7_0810800	-0.956553	-0.429686	-0.548922	-1.23684	-0.247545	-0.535896	-0.874483	0.113758	0.00611687	-0.860017	0.185392	0.489267	-1.25716	-0.396324	-0.0986347	-1.04017	-0.3295	-0.230196	-1.07083	0.0812664	0.0860519	-1.00797	-0.151373	0.1621	-0.193525	0.573839	0.858343	-0.0346775	0.888809	0.718309							4	4	4	5.2	5.2	5.2	83.373	0	26.647	49477000	10	0.028523	1
PF3D7_0811500	-1.95973	-2.9446	-2.24035	-1.63765	-2.69456	-2.31395	-2.25483	-3.4045	-2.28464	-2.22196	-3.07029	-1.99719	-2.63443	-4.1692	-2.84516	-2.69153	-3.54261	-2.27086	-2.34967	-3.38529	-2.00289	-2.54362	-3.43044	-2.48489	-1.18408	-2.44732	-1.59253	-0.759176	-1.94116	-1.56605							2	2	2	2.1	2.1	2.1	108.43	0	16.862	12478000	4	0.144933	1
PF3D7_0811600	-2.07083	-0.314112	-3.31224	-2.63359	-0.565891	-3.03109	-2.39034	-0.702343	-1.99165	-1.98749	-0.789045	-2.12746	-0.651127	0.864218	-0.732735	-0.491354	0.870035	-0.800846	-0.656813	0.449776	-1.21939	-0.537506	0.672981	-0.593445	-0.950161	-0.00518417	-1.20001	-0.809883	0.399998	-1.39185							6	6	6	4	4	4	144.01	0	35.181	45704000	12	0.0528675	1
PF3D7_0812100	-2.81021	-0.953041	-0.855646	-3.55541	-0.813295	-0.671432	-2.56036	-0.842871	-0.645035	-2.62131	-0.73488	-0.702156	-3.15947	-0.98045	-0.761148	-2.26982	-1.04908	-1.28128	-2.43013	-0.954727	-0.898722	-2.24902	-0.830109	-0.49675	-1.79448	-1.28286	-0.637648	-2.23106	-1.03079	-0.835018							7	7	7	2.6	2.6	2.6	314.49	0	41.617	23842000	10	0.0421973	1
PF3D7_0812400	-0.493437	-1.45875	-0.577988	-0.89772	-1.53404	-0.649124	-0.520088	-0.897608	-1.05655	-0.987396	-0.653448	-0.950174	-0.899607	-0.79636	-1.12237	-0.593651	-0.919191	-1.29314	-0.65815	-0.752438	-1.29753	-0.765303	-1.11063	-0.971539	-0.623329	-1.06513	-1.10398	-0.461294	-1.19954	-1.07585							3	3	3	7.9	7.9	7.9	61.158	0	55.587	100900000	10	0.171039	1
PF3D7_0813400	-1.03422	-0.595209	1.03612	-1.22884	-0.503515	1.01735	-0.904181	-0.25643	1.28771	-0.749681	-0.12731	1.27987	-2.32337	-1.22013	0.429476	-1.4785	-0.94853	0.499807	-1.12546	-0.904758	0.443388	-0.956362	-0.676971	0.946779	-0.871059	-0.764397	1.10462	-1.01982	-0.639988	0.889151							6	6	6	7.6	7.6	7.6	76.856	0	40.138	82905000	14	0.0147012	1
PF3D7_0813900	2.48878	2.69762	2.06503	3.49771	2.57239	2.29989	2.02141	1.41023	0.912066	2.28264	1.68809	1.67307	1.44063	0.385551	0.425768	1.65152	0.96311	0.670681	1.38559	0.565113	0.509806	1.82515	0.566719	0.865892	1.62689	1.04809	0.895494	2.14019	1.06562	0.963369							8	8	8	54.9	54.9	54.9	16.285	0	65.137	255140000	25	0.38517	1
PF3D7_0814000	5.00703	5.27314	5.04681	5.29002	5.16206	5.28728	3.05774	3.8309	3.55238	3.7844	3.9869	3.70585	2.90235	2.61423	2.88965	3.05147	3.22651	3.03745	2.08144	2.13329	3.31057	2.43557	3.15657	3.45187	1.59497	2.10199	2.10569	2.78997	2.08936	2.74468							9	9	9	34.4	34.4	34.4	25.441	0	126.49	707900000	46	0.670685	1
PF3D7_0814200	4.13028	4.65384	4.0401	5.04899	4.69137	4.12609	4.09479	3.44884	2.92342	4.08802	3.35088	2.84415	2.93231	2.15316	2.08845	3.37627	2.84459	2.74282	3.5207	3.73582	2.64711	3.68365	3.73791	2.39388	5.1774	5.50089	3.27195	6.29842	4.53238	5.18955							13	13	13	34.3	34.3	34.3	27.258	0	264.77	4195100000	98	0.453937	1
PF3D7_0814900	0.477272	0.708349	0.643276	0.0976467	0.827213	0.662191	1.12652	1.69977	1.49667	1.14244	1.87091	1.6239	0.713644	1.25687	1.2159	1.08617	1.5237	1.45354	0.953068	1.37911	1.3672	1.55105	1.53681	2.00286	1.1872	1.86261	1.89674	1.65675	1.99119	2.17617							4	4	4	20.2	20.2	20.2	22.733	0	48.888	215650000	16	0.127807	1
PF3D7_0815200	-0.790367	-0.021616	-0.233479	-0.39806	0.242918	-0.22331	0.123589	0.753992	0.568455	0.0232639	0.862494	0.34745	0.140739	0.773653	0.430767	0.120052	0.549845	0.349077	0.64901	1.02926	0.545351	0.394529	0.841494	0.782578	0.547056	0.92874	1.12092	0.720701	1.13449	1.09479							7	7	7	7.8	7.8	7.8	99.963	0	46.301	108140000	17	0.302891	1
PF3D7_0816100	-1.26628	-0.688175	-3.47794	-1.2951	-0.651848	-3.13623	-1.81032	-0.956425	-3.31846	-2.24043	-0.440296	-3.01498	-1.46433	-0.437763	-3.34687	-1.55818	-0.433764	-2.65184	-1.06689	-0.0390205	-2.33718	-1.38184	0.0508156	-2.45556	-0.726807	0.467283	-1.94048	-0.352434	0.59074	-1.89961							3	3	3	14.1	14.1	14.1	21.402	0	20.435	33461000	6	0.0348414	1
PF3D7_0817700	-1.93069	-2.39703	-3.19816	-2.08591	-1.82252	-2.95736	-2.57475	-2.67095	-4.17058	-2.26961	-4.18042	-3.43772	-0.62722	-0.382828	-1.79993	-0.782227	-0.389547	-2.06378	-0.997595	-0.883896	-2.32984	-1.17441	-0.989294	-2.31477	-1.39479	-1.22021	-2.367	-1.1147	-0.798309	-2.85055							2	2	2	1.6	1.6	1.6	133.69	0	12.739	15989000	5	0.164133	1
PF3D7_0817900	-1.31079	-1.11345	-1.34904	-1.81122	-0.111265	-0.373848	-2.11873	-1.1204	-1.27195	-1.68735	-0.0334854	-0.953478	-1.10421	-0.75161	-0.550755	-0.989367	-0.179361	0.783791	-1.57285	0.252666	-0.0922451	-0.967741	-0.535986	0.493711	-2.08474	-0.765482	-0.363003	-1.26227	-1.12126	0.87723							2	2	2	21.2	21.2	21.2	11.534	0	14.081	57903000	5	0.389089	1
PF3D7_0818200	2.51309	2.47571	2.09097	2.5682	2.8731	2.22156	3.09429	3.306	2.69171	3.12309	3.35566	2.69448	3.10195	3.40952	2.7754	3.22383	3.45357	2.91822	3.60032	3.71891	3.13761	3.6351	3.82147	3.24111	3.63626	3.82262	3.29358	3.84908	3.9177	3.51275							15	15	11	50.4	50.4	39.7	30.192	0	285.18	3314000000	97	0.348217	1
PF3D7_0818900	4.05279	4.23974	4.32161	4.38214	4.25812	4.44723	5.5301	5.39564	5.57769	5.46366	5.54351	5.57641	4.38881	4.48441	4.58206	4.58199	4.6552	4.59284	4.71071	4.39807	4.45848	4.80877	4.59842	4.79565	4.3729	3.96864	4.60524	4.38219	4.48378	4.3597							32	32	23	44	44	33.8	73.914	0	323.31	7120300000	204	0.746957	1
PF3D7_0821400	-3.31823	NaN	-5.18813	-4.09498	-5.11817	-4.54746	-2.90402	-5.586	-6.42991	-3.23593	NaN	-6.45335	-4.69204	NaN	-5.75012	-3.60414	NaN	-7.49844	-3.55264	-7.52602	-5.57646	-4.33354	-6.72521	-5.45554	-1.49262	-3.19123	-3.55475	-1.50503	-3.59832	-2.83295							1	1	1	8.1	8.1	8.1	14.06	0.0073145	6.2314	5565300	5	0.153136	1
PF3D7_0821700	0.755295	1.5751	2.14685	2.84526	1.1245	2.10575	0.168356	-0.396248	0.203094	0.797215	-0.453388	0.8543	-0.215015	-1.46099	-0.703531	0.0753345	-1.25974	-0.264139	-0.385059	-2.07749	-0.272375	-0.13397	-1.48921	0.0384197	-0.324139	-1.30148	-0.493109	0.0748081	-1.30632	-0.258471							2	2	2	12.2	12.2	12.2	16.382	0	19.299	153710000	9	0.343973	1
PF3D7_0822600	1.54358	1.14461	1.38753	1.47725	1.17814	1.6362	1.52237	1.37278	1.31425	1.59734	1.51794	1.47983	1.74425	1.54685	1.56877	2.13775	1.8984	1.65141	2.2311	1.76331	1.7596	2.24776	1.91871	2.27791	1.8059	1.39403	1.6012	2.05979	1.80123	1.60957							13	13	13	16.6	16.6	16.6	86.168	0	175.47	247430000	33	0.151234	1
PF3D7_0823200	1.04967	1.14483	-0.0292835	0.8894	0.987595	-0.0858383	-0.091135	0.364157	-1.67714	0.229643	0.650509	-1.80963	0.192484	0.656612	-1.25799	0.251968	1.04707	-1.17567	0.125368	0.905121	-1.1441	-0.04673	0.899458	-1.40787	-0.230661	0.134214	-1.02102	0.148666	0.180498	-0.867622							7	7	7	26.9	26.9	26.9	32.441	0	46.704	61967000	12	0.0869495	1
PF3D7_0826500	-2.05389	-0.754005	-2.86981	-1.68691	-1.21487	-3.18981	-1.17824	-1.73145	-2.0636	-0.777537	-1.8689	-2.48546	-1.24142	-2.06269	-2.22391	-1.20276	-2.0541	-2.21204	-0.734861	-1.68209	-1.62832	-1.06366	-1.66888	-1.80113	-0.820635	-1.48249	-1.43696	-0.777302	-1.28086	-1.79825							2	2	2	1.4	1.4	1.4	154.63	0	15.095	12445000	4	0.0555745	1
PF3D7_0826700	2.42067	1.36193	1.27609	1.61303	1.42667	1.06857	1.96233	2.04384	2.05528	1.97218	2.2835	2.32422	1.61159	1.51653	1.55297	1.67047	1.70558	1.544	1.54651	1.90179	1.80747	1.80047	1.63669	2.04477	1.80869	2.40851	2.12967	2.07977	2.64147	2.08366							9	9	9	31.6	31.6	31.6	35.686	0	158.62	636940000	30	0.324272	1
PF3D7_0827900	2.35921	2.04476	1.40606	2.24846	2.25081	1.37375	2.89119	2.78752	1.75831	2.72079	2.91373	1.68595	3.84492	4.02118	2.95047	4.19923	4.06616	3.01779	2.99634	3.02409	1.67569	3.17683	3.42905	1.98526	3.47913	3.58096	2.41999	3.85177	3.73162	2.54511							17	17	17	29.4	29.4	29.4	55.514	0	323.31	1197200000	48	0.0172232	1
PF3D7_0828800	-3.5973	-0.974503	-1.81242	-3.89892	-1.32304	-2.78998	-4.42086	-2.79528	-4.63489	-6.82739	-3.21343	-6.81274	-3.03943	-1.20479	-2.76799	-2.19986	-1.01644	-2.55065	-1.49655	-0.429918	-2.7028	-1.78053	-0.686888	-2.34781	-2.85296	-1.62075	-3.2564	-2.56652	-1.6004	-3.35591							2	2	2	2.2	2.2	2.2	85.249	0	12.24	16424000	4	0.193715	1
PF3D7_0831600	NaN	-3.56908	-3.70488	-4.12126	-5.23413	-3.64308	-4.31942	-4.59641	-5.85828	-5.06129	-4.85274	-5.9195	-3.84157	-4.86741	-4.99579	-3.67635	-5.69873	-4.49887	-4.38299	-5.42701	-4.51429	-4.51447	-4.64165	-4.16747	-5.11821	-4.57214	-4.09852	-3.69811	-4.09572	-4.64591							5	1	1	3.2	0.8	0.8	165.61	0.0032293	6.3542	10105000	3	0.472128	1
PF3D7_0903200	-1.82817	-0.617416	-0.961449	-1.65885	0.180643	-0.73435	-2.21121	0.237577	-0.207163	-2.15186	-0.454092	-0.652517	-0.505623	1.27933	0.891317	-0.323328	1.25362	0.801014	-1.47412	-0.436056	1.93624	-1.49792	0.373005	0.107718	-1.60965	1.22468	-0.459087	-1.20249	0.499796	-0.105953							3	3	3	16.5	16.5	16.5	23.788	0	36.682	67654000	7	0.245249	1
PF3D7_0903400	-0.666471	-0.692003	-1.68631	-0.18944	-0.920252	-1.7561	-0.165747	-1.48364	-1.69581	-0.396925	-0.984171	-1.35898	-0.52721	-0.382656	-1.62882	-0.577633	-0.455753	-1.73782	-0.402901	-0.781433	-1.66596	-0.579762	-0.526167	-1.48761	-0.535435	-1.35307	-1.54232	-0.165173	-0.451672	-1.68228							3	3	3	1	1	1	300.92	0	18.053	26506000	6	0.0358439	1
PF3D7_0903600	-4.66457	-3.67711	-3.63325	-3.23796	-3.26589	-3.77546	-6.2352	-3.98877	-3.66088	-4.04536	-3.83476	-3.8077	-3.79673	-3.58776	-3.26598	-4.04289	-3.04955	-3.33636	-2.85837	-3.19879	-3.06693	-3.55849	-2.99074	-2.56645	-2.11978	-2.11335	-1.91845	-2.53651	-1.72578	-2.17155							2	2	2	2.5	2.5	2.5	90.676	0	12	6227400	3	0.676822	1
PF3D7_0903700	0.899897	-0.458979	0.721865	0.590654	0.34388	0.77634	1.79945	0.633093	1.45843	1.65852	1.01874	1.5765	1.76806	1.24314	1.89575	1.98423	1.41448	1.89359	2.21539	1.56499	2.18392	2.16168	1.59461	2.11784	3.03715	2.58187	2.98446	3.17352	2.72829	3.03119							10	10	5	25.4	25.4	15.9	50.296	0	117.68	807070000	32	0.153619	1
PF3D7_0903900	4.01945	4.42702	4.50315	5.41846	4.43317	4.63899	7.57177	6.91387	6.37585	7.42903	6.97917	5.91164	6.20543	6.26383	5.65153	6.90877	6.77586	5.82243	5.86578	5.37335	5.51942	6.98641	6.40273	5.81202	5.67264	4.85847	5.38294	6.09643	6.18688	5.53348							8	8	8	36.6	36.6	36.6	15.526	0	193.33	18770000000	315	0.697759	1
PF3D7_0904800	-1.2213	-1.18664	0.304062	-1.29255	-1.01194	0.373014	-0.589674	-0.827637	1.43419	-0.805642	-0.542128	1.14623	0.168037	-0.15855	1.85052	0.558565	0.0639896	2.08147	-0.547081	-1.05379	1.28842	-0.387543	-0.688932	1.77129	0.403652	-0.0516853	2.37511	0.561302	-0.0483513	2.62554							8	8	8	16.7	16.7	16.7	56.234	0	59.543	100650000	17	0.0267885	1
PF3D7_0905400	1.86725	1.34415	1.97102	2.00641	1.75429	1.95292	1.54949	1.54964	1.30097	1.33567	1.36321	1.30845	2.61794	2.26556	2.49053	2.78103	2.63934	2.62525	3.7681	3.33716	3.43655	3.90985	3.40707	3.71907	3.41083	2.92285	3.33683	3.7415	3.42115	3.44466							25	25	25	28.1	28.1	28.1	104.85	0	232.59	1291400000	89	0.352828	1
PF3D7_0905900	0.236666	1.10615	-1.17924	-0.0290051	1.0137	-0.90262	-0.809114	0.183958	-1.12514	-0.850254	0.582445	-1.11436	-0.866972	0.599747	-1.12587	-0.494678	0.993847	-0.772802	-0.775581	0.549807	-1.30688	-0.929918	0.586838	-0.945688	0.110262	0.849064	-1.36051	0.178307	1.16312	-1.0944							7	7	7	6.8	6.8	6.8	118.24	0	43.831	57978000	12	0.0103357	1
PF3D7_0908400	-0.962786	-1.90554	-1.39941	-1.07453	-1.40499	-1.21825	0.980173	0.377079	0.110907	1.1111	0.297577	-0.118408	1.21374	0.891888	0.814962	1.92821	1.59953	0.824104	0.621536	-0.718655	-0.329592	1.7255	0.44862	0.513088	-2.14159	-2.86736	-1.99867	-1.41115	-2.29141	-2.15324							2	2	2	9.2	9.2	9.2	24.061	0	14.281	38778000	7	0.262457	1
PF3D7_0910100	-0.613321	-1.50863	-0.240555	-0.570336	-0.945145	-0.353382	-0.529806	-0.600044	0.496538	-0.0828991	-0.439133	0.548214	-0.336874	-0.481285	0.32951	-0.357668	-0.533108	0.281839	0.191938	0.188711	0.578281	-0.0828781	-0.0898724	0.693409	0.345957	-0.138498	0.932909	0.217783	0.0881329	0.935442							9	9	9	7.8	7.8	7.8	139.18	0	63.45	206050000	15	0.147899	1
PF3D7_0912900	-0.859972	-0.916609	-2.27851	-1.37658	-1.23727	-2.2992	-1.20978	-1.3634	-2.23741	-1.28635	-1.18531	-2.03579	-1.48895	-1.22299	-2.23552	-1.14447	-1.18971	-2.21339	-1.04321	-0.967184	-2.10247	-0.861706	-1.15033	-1.92647	-0.877502	-1.13821	-1.64545	-0.718733	-1.00203	-1.57953							2	2	2	5.6	5.6	5.6	39.136	0	24.074	14912000	6	0.191938	1
PF3D7_0913200	0.428312	-0.345751	-0.338531	1.33861	-0.0229759	-0.100994	1.22227	-0.684534	-1.02756	1.33795	-0.20031	-0.600702	1.04833	-0.603582	-0.558321	0.98686	-0.291737	-0.622395	1.2858	-0.607729	-0.632185	1.2185	-0.376778	-0.327503	2.23492	0.708223	0.455278	2.40561	0.904682	0.557825							5	5	5	17.8	17.8	17.8	32.026	0	34.853	188240000	16	0.387188	1
PF3D7_0915400	2.83625	3.29214	2.83166	2.98805	3.28498	2.93924	3.36478	3.78922	3.1111	3.4556	3.86248	3.1197	2.79185	3.02557	2.55995	3.13072	3.70341	2.6461	3.13424	3.51635	2.65771	3.62424	3.81177	3.41902	3.0866	2.81662	2.81348	3.49106	3.58151	2.82986							26	26	26	20.4	20.4	20.4	159.45	0	323.31	980170000	72	0.169785	1
PF3D7_0916700	0.0376072	0.667652	0.331377	-0.68387	1.05375	0.399574	-1.33751	-0.550179	-0.662027	-1.21465	-0.714615	-0.266491	-1.08599	-0.364368	-0.213366	-1.30527	-0.477528	-0.338472	-0.726212	0.39818	0.414352	-0.805096	0.385092	0.590927	-0.519005	0.516926	0.442528	-0.140991	0.738094	0.388201							5	5	5	11.6	11.6	11.6	45.142	0	33.399	82160000	9	0.0571806	1
PF3D7_0917900	3.51456	3.07164	3.21191	3.40056	3.38413	3.4263	3.74408	3.237	3.16403	3.58837	3.49178	3.27643	5.04104	5.04851	4.7402	5.10771	4.99466	4.82213	3.88382	3.81458	3.38321	3.83287	3.87479	3.47261	4.62079	4.32865	4.06279	4.77097	4.42938	4.08688							34	34	34	47.5	47.5	47.5	72.387	0	323.31	1855200000	151	0.45148	1
PF3D7_0918000	-3.12147	-0.922458	-1.65172	-4.0729	-1.28219	-1.41629	-3.42469	-1.65686	-1.91248	-3.95694	-0.914629	-1.4752	-1.842	-1.19512	-0.497576	-1.31349	-1.10547	-0.114407	-3.03075	-1.4709	-1.2698	-2.37383	-1.45256	-0.681858	-3.03717	-1.39481	-1.32539	-2.53762	-1.74962	-1.20068							4	4	4	9.6	9.6	9.6	44.604	0	25.071	14000000	5	0.116945	1
PF3D7_0918300	0.120659	-1.70461	-1.3053	-0.694271	-1.55237	-1.41466	-0.0440369	-2.24196	-1.46479	-0.246508	-1.79607	-1.4806	-0.0134659	-1.79267	-0.827553	-0.0657787	-1.75251	-1.12582	0.0788918	-1.46409	-0.889071	0.116814	-2.17585	-1.08033	0.512274	-1.61799	-0.916265	0.00395966	-1.85596	-1.00063							3	3	3	9.1	9.1	9.1	36.82	0	22.411	27805000	6	0.156824	1
PF3D7_0919000	0.928146	0.651108	1.02859	1.01651	0.752455	1.20887	0.458126	0.32666	0.243874	0.634031	0.294434	0.282801	0.384434	-0.213556	0.25643	0.491014	0.161074	0.322342	0.264229	-0.0952053	0.227104	0.553772	-0.078373	0.549782	-0.017643	-0.491291	-0.0448952	0.217882	-0.180008	0.00660515							11	11	11	32	32	32	31.826	0	81.088	95610000	26	0.286206	1
PF3D7_0919700	-2.52708	-2.33602	-3.09244	-2.61635	-2.23784	-3.15678	-1.74622	-1.26987	-2.50218	-1.56073	-0.991093	-2.52295	-1.88833	-1.74475	-2.60228	-2.17228	-1.41755	-2.85606	-2.14415	-1.65729	-3.20037	-2.0337	-1.77038	-2.3892	-2.35837	-1.6698	-2.75003	-2.3123	-2.0493	-2.44047							2	2	2	8.3	8.3	8.3	28.394	0	16.171	6942500	4	0.0175222	1
PF3D7_0920700	-3.13106	-2.60473	-2.78799	-4.08584	-2.7216	-2.87888	-2.97729	-3.48216	-3.34252	-2.24337	-3.42555	-3.26396	-2.82242	-2.57371	-2.12394	-3.51254	-2.36162	-2.48448	-3.02324	-3.15111	-2.42608	-2.75438	-3.11702	-2.49618	-2.19098	-2.38253	-1.18738	-2.12445	-2.59348	-1.0909							2	2	2	3	3	3	70.602	0	11.48	12928000	4	0.351758	1
PF3D7_0920800	2.30214	2.2675	2.93516	2.05547	2.14919	3.06231	1.40117	1.70888	2.11003	1.65487	2.02975	2.40766	1.13776	1.36224	1.62368	1.14705	1.32367	1.60126	1.53076	1.83496	1.78668	1.44911	1.81235	1.76222	1.81808	2.05289	2.13607	1.95332	2.18422	2.36595							13	13	13	23.9	23.9	23.9	56.15	0	110	264610000	38	0.0716447	1
PF3D7_0922200	2.2897	2.65042	3.04662	1.97805	2.9289	3.12981	2.37327	3.03774	3.416	2.27228	3.43209	3.34118	2.40299	3.46869	3.71568	2.74351	3.78781	3.7818	2.26188	3.3017	3.2001	2.25861	3.25676	3.35456	3.2931	4.25588	4.33954	3.46453	4.50721	4.28023							14	14	14	35.8	35.8	35.8	44.843	0	266.81	2408600000	80	0.0132183	1
PF3D7_0922500	4.15426	4.53028	4.6112	4.27482	4.5632	4.68155	5.15784	5.65342	5.5707	5.29589	5.72226	5.66061	4.14798	4.65109	4.74425	4.54556	4.90306	4.8505	4.27396	4.63451	4.78378	4.57866	4.80379	5.17571	4.70675	5.10108	5.41744	4.87596	5.4004	5.39816							30	30	30	67.1	67.1	67.1	45.426	0	323.31	5057300000	162	0.149917	1
PF3D7_0922600	2.53929	2.87971	2.3805	2.59659	2.71981	2.35929	2.76756	2.62099	2.02629	2.89955	2.59686	1.82319	2.06747	2.42646	1.64786	2.7321	2.95571	2.09527	2.89665	3.52032	2.24019	3.02916	3.62612	2.69961	2.85657	3.18489	2.39746	3.33325	3.49158	2.92379							13	13	13	25.6	25.6	25.6	63.23	0	323.31	664040000	45	0.0803453	1
PF3D7_0923800	0.169901	-0.464193	0.683622	0.841681	-0.0223541	0.948366	2.37563	1.00771	1.62387	2.59137	1.16052	1.72585	1.91851	0.460518	1.23679	2.23335	0.898312	1.42266	2.12517	0.469093	1.28501	2.71056	0.86344	1.94166	2.0512	0.836782	1.63435	2.68011	1.25132	1.86364							8	8	8	15.2	15.2	15.2	59.686	0	75.648	147200000	21	0.435047	1
PF3D7_0925900	1.46389	-0.573786	-1.28185	1.02763	-0.402903	-1.10686	1.17955	1.66601	0.398533	1.71001	1.79972	0.933939	1.22894	1.23822	0.433126	1.703	1.62508	1.03059	0.91898	0.830542	0.148962	1.30207	1.19917	0.605686	-0.254307	-0.0967674	-0.955141	0.0374832	-0.137093	-1.0511							3	3	3	16.1	16.1	16.1	24.698	0	47.894	87941000	16	0.0095832	1
PF3D7_0926700	-0.813362	0.425251	-0.00395393	-0.133244	0.476559	0.360912	-0.32889	-0.390072	-0.153673	-0.363026	0	-0.164148	0.0240231	-0.17054	0.0684223	0.0544243	0.161905	0.00529861	0.472099	0.0129433	0.158808	0.348206	0.230007	0.267183	0.757618	0.205479	1.66367	1.12537	0.61318	0.734955							6	6	6	6.1	6.1	6.1	97.763	0	35.977	83859000	10	0.375174	1
PF3D7_0929200	-1.88759	-2.77872	-1.72888	-2.24844	-2.66283	-0.700172	-2.80715	-3.64205	-2.64818	-2.26071	-3.43451	-2.04396	-2.53983	-2.80536	-2.15725	-1.92137	-2.50072	-1.80465	-2.7081	-3.73126	-1.95913	-2.17701	-3.23629	-2.24094	-2.20317	-2.772	-2.01004	-2.16299	-3.28258	-1.75543							2	2	2	6.2	6.2	6.2	33.598	0	12.337	29402000	4	0.142251	1
PF3D7_0929400	2.61174	2.51526	2.67511	1.89987	2.88018	2.57082	2.53789	2.64137	2.55421	2.08663	2.38996	2.49025	3.68034	4.45365	4.1136	4.00967	4.65068	4.15135	4.69795	5.17296	4.55264	4.7793	5.27614	5.12295	4.35896	4.66122	4.85243	4.4978	5.31377	4.63173							48	48	48	34.6	34.6	34.6	162.66	0	323.31	2127000000	154	0.19736	1
PF3D7_0930300	3.04221	2.40521	3.41655	2.81582	2.94915	3.55844	3.02819	2.93817	3.15648	2.7308	2.59004	3.38356	5.10732	5.55597	5.41953	5.45827	5.65934	5.74892	5.60812	5.66975	5.65206	5.5979	5.57633	5.77569	3.43032	3.41421	3.87983	3.53168	3.76826	3.70921							59	59	58	31	31	30.6	195.72	0	323.31	3216200000	233	0.153236	1
PF3D7_0931800	-3.15542	-1.71854	-2.60789	-2.71313	-0.856405	-3.18107	-1.81185	-0.839766	-2.61904	-1.64335	-0.291403	-2.13309	-3.17876	-1.90742	-2.76992	-2.34757	-1.26372	-2.90191	-1.88336	-0.954926	-2.51256	-1.51512	-0.887264	-2.39101	-1.92348	-0.907272	-2.71055	-1.8094	-0.821802	-2.8753							5	5	5	22.7	22.7	22.7	32.601	0	31.46	93410000	8	0.10672	1
PF3D7_0932300	-1.46315	-1.1434	-1.08841	-1.39444	-0.645971	-0.938944	-1.09614	-0.484648	-0.00611877	-1.38453	-0.0790462	0.0868149	-2.0209	-1.20267	-0.708027	-1.53042	-0.550627	0.127583	-1.2117	0.580801	0.432278	-0.866913	0.664484	0.177507	-0.470263	0.827871	0.673708	0.165318	0.456509	1.60362							7	7	7	12.3	12.3	12.3	65.634	0	89.246	208060000	13	0.409965	1
PF3D7_0932800	-0.372314	-0.843723	-0.279238	-0.703753	-0.469439	-0.328547	-0.371597	-0.32066	-0.188431	-0.230654	-0.275436	-0.431938	-0.174675	0.158909	-0.275753	-0.133642	-0.0894699	-0.298697	0.208506	0.249208	-0.314692	0.0554142	0.119799	-0.113464	1.07219	0.491459	0.82852	1.02787	0.63633	0.743668							9	9	9	7.7	7.7	7.7	159.11	0	76.131	64179000	17	0.00341701	0.999735
PF3D7_0934500	-0.340565	1.40661	1.55673	0.118334	1.34394	1.45904	1.06086	2.77446	2.45779	1.11878	2.74018	2.47689	0.326626	1.64455	1.75002	0.700176	2.37109	1.80738	0.247221	1.5582	1.90084	1.10704	2.08944	2.69464	-0.331581	1.41132	1.716	0.255384	2.01229	1.76714							7	7	7	22.6	22.6	22.6	27.19	0	259.41	257960000	16	0.0456733	1
PF3D7_0934800	1.2914	1.01965	-0.289145	-0.0166378	1.02118	-0.485807	-0.170633	0.409956	-0.48543	-0.784726	0.530615	-1.04701	0.314781	1.75764	-0.0220051	0.664635	1.56864	0.077589	1.14904	2.09576	0.114655	1.11625	2.03384	0.330055	1.89677	2.68782	0.987646	1.7443	2.75191	1.0491							11	11	11	26.9	26.9	26.9	40.196	0	99.641	189660000	25	0.309497	1
PF3D7_0935800	0.450378	1.28885	0.853027	0.716745	1.52198	0.922525	0.962114	1.12671	0.593065	0.769838	1.40426	0.862608	1.68051	2.49417	1.76583	1.9315	2.46029	1.83845	1.54977	2.04602	1.42327	1.54635	2.02119	1.57712	1.74475	1.77743	1.77505	1.75853	2.13117	1.6939							13	13	13	8.9	8.9	8.9	160.42	0	104.31	291190000	31	0.215582	1
PF3D7_0936000	-1.96812	-1.27325	-2.81253	-1.92888	-1.28435	-3.17474	-2.3466	-1.72773	-3.13984	-2.32784	-1.78856	-3.32807	-1.57664	-0.635712	-2.05728	-1.86579	-1.14204	-2.39717	-1.17675	-1.28559	-2.08005	-1.9919	-1.44831	-2.42812	-4.15003	-2.76952	-4.19737	-3.60369	-2.97024	-4.93765							2	2	2	19.1	19.1	19.1	10.771	0	12.287	10641000	4	0.0539505	1
PF3D7_0936800	0.596052	0.434948	1.59111	0.199404	-0.423271	1.31106	-1.32468	-1.39294	-0.683821	-1.15051	-1.14027	-0.41029	0.0102882	-0.383801	0.488108	0.0760803	-0.471338	0.787647	-0.95961	-1.54529	-0.235453	-0.797066	-1.41966	-0.33482	-2.19363	-2.69423	-1.4434	-1.95018	-2.71783	-1.794							6	6	6	12	12	12	45.5	0	37.773	32915000	9	0.339544	1
PF3D7_1002400	0.715174	1.51085	1.12144	0.906469	1.47009	1.25432	-1.71169	-1.10542	-1.10089	-1.4402	-0.497499	-0.77791	-1.08861	0.11157	-0.152834	-0.383568	0.391199	0.264412	-0.91264	0.248268	-0.273985	-0.659132	0.334436	-0.2327	-1.0037	0.107357	-1.04773	-0.384691	-0.00598526	-0.107878							3	3	3	8.9	8.9	8.9	30.051	0	17.318	35592000	7	0.122194	1
PF3D7_1003500	0.544968	0.116806	-0.34123	0.872452	-0.10467	-0.478819	0.813848	0.163	-0.750301	0.764904	0.298901	-0.275579	0.816896	-0.965563	-1.39806	0.225725	-0.423473	-1.01127	-0.0395298	-0.398617	-1.0045	0.655178	-0.256937	-1.01359	0.311893	0.468996	-0.312368	1.3799	0.279654	0							4	4	4	16.9	16.9	16.9	13.513	0	27.34	119720000	9	0.00724433	1
PF3D7_1003600	-1.27846	-1.4828	-2.75765	-0.799069	-1.75914	-2.83717	-0.872049	-1.62161	-2.39519	-0.707344	-2.23346	-2.13406	0.733307	-0.593426	-0.564955	0.75843	-0.440966	-0.426571	-0.327335	-1.76123	-1.67444	-0.471087	-1.84552	-1.68073	1.72722	0.151356	1.35582	1.83441	0.340389	1.75015							6	6	6	21.4	21.4	21.4	32.653	0	38.237	65291000	12	0.0182799	1
PF3D7_1003800	-3.51852	-1.25961	-2.24945	-3.0709	-1.37865	-2.63132	-3.22713	-1.07995	-2.40965	-3.09016	-1.17763	-2.15761	-4.05841	-1.77638	-2.57531	-2.99544	-1.35551	-2.55836	-3.40677	-1.61685	-2.93171	-2.98616	-1.683	-2.64835	-3.89961	-2.17298	-2.94639	-4.06234	-1.8822	-3.29935							4	4	4	3.2	3.2	3.2	142.94	0	24.306	17370000	6	0.00705131	1
PF3D7_1004000	3.16673	2.52752	2.28745	3.17959	2.57175	2.50218	3.04817	2.31939	2.24866	2.97659	2.72754	2.38886	1.8506	1.27639	1.31392	2.31217	1.64526	1.6897	2.78156	2.68559	1.98752	3.01323	2.62618	2.00113	3.12501	2.9031	1.90347	3.67894	2.20099	2.78085							10	10	10	35.6	35.6	35.6	23.754	0	123.24	1018400000	29	0.095471	1
PF3D7_1006200	0.779457	0.00991631	0.221174	0.440811	0.611538	0.190706	1.54242	0.993862	0.658846	1.6702	1.20371	0.698477	0.534275	0.0675278	-0.00913429	0.866837	0.656649	0.679811	1.3602	1.71625	1.01654	1.22652	1.70357	-0.0762577	2.12417	2.84155	0.613096	2.65618	1.69084	2.44351							7	7	7	69.2	69.2	69.2	11.977	0	166.81	323040000	23	0.107614	1
PF3D7_1006800	-1.45486	-0.357006	-0.429325	1.23229	-0.24791	0.0472374	0.76932	-0.703249	-0.997711	0.823904	-0.368683	-0.857428	0.670443	-1.91539	-1.07314	0.216795	-1.43165	-0.686846	0.628805	-0.76132	-0.945982	0.330313	-0.866367	-0.649431	0.831043	-0.0930996	-0.570593	1.52195	-0.521284	0.0782948							4	4	4	19.5	19.5	19.5	29.53	0	34.528	69826000	13	0.884421	1
PF3D7_1007900	-0.230238	1.29941	1.08575	-0.334381	1.24214	1.21827	-0.539326	1.61183	1.17725	-0.233997	1.68836	1.36026	-0.442198	1.38575	0.992054	-0.751474	1.26357	0.8293	-0.757843	1.3543	0.811876	-1.21571	1.19063	0.965567	-0.316278	0.990721	1.19515	-0.903717	1.3412	0.88829							7	7	7	12	12	12	63.109	0	48.074	119840000	16	0.00445578	1
PF3D7_1008400	-0.121643	-0.243603	-3.93767	0.190054	0.0734386	-3.3913	0.10865	-0.617121	-4.40698	-0.00640678	-0.36393	-3.89107	-0.197947	-0.932304	-4.01635	0	-0.173201	-4.03518	0.394077	-0.0711823	-3.96801	0.54611	0.104307	-3.74263	1.43948	1.404	-2.84921	1.75723	1.40613	-2.49127							5	5	5	11.6	11.6	11.6	49.838	0	38.192	75931000	14	0.0805382	1
PF3D7_1008700	0.638639	1.18033	0.907314	0.0410728	1.57247	1.01156	0.99073	1.89872	1.55098	1.07391	1.8036	1.45748	1.00312	2.09134	1.84806	1.48277	2.14814	1.84914	1.48954	2.36656	1.84725	1.51724	2.21174	2.04435	2.39438	3.06562	2.76599	2.40156	3.18537	2.74547							8	8	8	21.1	21.1	21.1	49.75	0	205.35	596030000	43	0.0238005	1
PF3D7_1008800	-0.335184	-0.440756	-0.476133	-0.0947208	-0.475807	-0.510677	-0.521788	-0.811909	-0.747892	-0.757811	-0.730036	-0.579073	-0.635233	-0.897017	-0.817167	-0.685915	-0.894014	-1.059	-1.19773	-1.27302	-1.1146	-1.02608	-1.26272	-0.878719	-1.43084	-1.59377	-1.37529	-1.19505	-1.57744	-1.3781							2	2	2	3.4	3.4	3.4	53.409	0	12.815	17208000	6	0.152093	1
PF3D7_1008900	-1.47697	-1.84331	-3.16945	-1.96254	-2.14608	-3.00194	-2.98025	-2.67371	-4.00468	-2.13209	-2.59167	-3.51093	-1.26838	-1.76168	-2.38839	-1.15891	-1.34722	-1.96326	-1.89353	-2.46129	-2.75473	-1.92517	-2.03048	-2.94606	-2.13701	-1.9862	-2.52089	-1.78312	-2.04362	-2.32338							2	2	2	7.9	7.9	7.9	27.61	0	13.138	9272000	3	0.125054	1
PF3D7_1010600	-4.34707	0.165285	-0.092308	-0.543159	0.213339	0.049366	-0.879187	-0.763105	-0.449612	-1.38782	0.393787	-0.00694466	-1.4584	-0.351112	-0.959286	-1.23512	-0.279984	-0.579025	-0.919273	-0.161142	-0.419222	-0.858973	-0.0750504	-0.156076	-0.942152	0.532763	0.188622	-0.353321	0.595627	0.38517							4	4	4	17.1	17.1	17.1	25.322	0	26.745	54294000	11	0.377219	1
PF3D7_1011800	3.05359	3.34641	3.13586	3.73275	3.32659	3.2578	2.67727	1.00139	1.32327	1.97997	1.1606	1.07571	2.13023	1.73147	1.85706	2.47903	1.97799	1.95334	1.98863	1.64845	1.63446	2.16698	1.70495	1.80478	2.78352	2.50438	2.6141	3.08244	2.94408	2.76579							19	19	19	16.5	16.5	16.5	131.62	0	198.75	353860000	49	0.689443	1
PF3D7_1012200	-3.71193	-3.68618	-5.94858	-3.85353	-3.40513	-6.38485	-3.95299	-3.30691	-4.71976	-3.83363	-3.26213	-5.77315	-2.09599	-2.8186	-3.03667	-1.26999	-2.65089	-2.70163	-1.07772	-2.52865	-2.73879	-0.972393	-2.68941	-2.44067	-0.977282	-2.31568	-2.46985	-1.13641	-2.24944	-2.01894							2	2	2	9	9	9	31.791	0	13.646	12968000	5	0.0278529	1
PF3D7_1012400	2.41566	3.82536	2.75311	2.1624	3.51594	2.42881	2.30225	3.12387	2.20614	2.44187	3.23762	1.20282	1.6919	2.61594	1.81887	2.15146	2.85657	1.8344	1.65466	2.46657	1.08315	2.02817	2.623	2.10276	2.0576	2.81753	2.12908	2.35879	2.40943	2.38467							7	7	7	29	29	29	26.362	0	67.787	492580000	39	0.190846	1
PF3D7_1012500	-0.247696	-4.05055	-1.62909	-0.465376	-3.49299	-1.29644	0.57279	-2.72937	-0.221357	0.531672	-2.55155	-0.266491	-0.20285	-3.14585	-1.03445	-0.46069	-3.22319	-1.12509	0.0723343	-3.55981	-0.890366	0.01618	-3.05492	-0.294004	-0.125366	-3.52909	-0.624752	0.199818	-2.51194	-0.570776							5	5	4	9.3	9.3	7.4	68.3	0	35.122	60076000	6	0.0539445	1
PF3D7_1012600	-0.534967	-0.0988407	0.0121937	-1.15834	-0.0434818	-0.28146	-0.158176	0.503443	0.479418	-0.118233	0.646681	0.661623	-0.626577	-0.00685501	-0.158499	-0.527592	0.346878	0.0383644	-0.457706	0.432135	0.299473	-0.25465	0.395056	0.517441	-0.190313	0.605474	0.650984	-0.0472927	0.827667	0.515352							9	9	9	15.5	15.5	15.5	63.931	0	93.188	60585000	12	0.310207	1
PF3D7_1012900	-0.836409	-2.11794	-2.41698	-1.03638	-2.68508	-2.40549	-1.54166	-2.67379	-2.86736	-1.0226	-2.32137	-2.53331	-0.832281	-1.92002	-1.79218	-0.462255	-1.46063	-1.40258	-0.943434	-2.26153	-2.12807	-0.735703	-1.90145	-1.89398	-3.07574	-3.92829	-4.36417	-3.06234	-4.12147	-3.8402							1	1	1	2.1	2.1	2.1	43.519	0.0052743	6.2613	17093000	3	0.131762	1
PF3D7_1015200	0.638927	1.00807	0.621878	0.796953	1.05651	0.530146	1.19588	1.44201	1.06928	1.0951	1.43325	1.16068	0.803135	1.29937	0.929237	1.02274	1.47493	1.01595	1.32012	1.66936	1.37992	1.40883	1.66394	1.30429	1.78609	1.97743	1.65093	1.88744	2.13015	1.58974							11	11	11	17.9	17.9	17.9	69.423	0	95.425	193530000	28	0.0676229	1
PF3D7_1015600	0.698835	0.690115	1.13313	0.570679	0.793896	1.15368	1.8894	1.911	2.19198	2.06628	2.14534	2.14651	0.749874	0.878166	1.16094	1.03662	1.21396	1.17338	0.373123	0.306841	0.506388	0.922518	0.856922	1.48083	0.255123	0.13525	0.293962	0.295851	0.329262	0.507317							16	16	16	32.6	32.6	32.6	62.55	0	141.14	130590000	32	0.00185382	0.998761
PF3D7_1015800	-2.14606	-3.26955	-2.55017	-1.90285	-2.43369	-1.98668	-0.51302	-2.66761	0.514929	0.16328	-2.22465	0.838438	-1.47519	-2.7368	-0.252075	-0.961262	-2.69614	-0.382431	-1.68819	-3.00075	-0.77911	-1.1748	-2.97315	-0.582539	-2.10327	-3.19165	-2.08055	-2.03679	-3.29484	-2.00489							3	3	3	10.1	10.1	10.1	40.387	0	22.853	19442000	5	0.676627	1
PF3D7_1015900	3.49521	3.66452	3.21897	3.31515	3.77203	3.38419	4.44018	4.99474	4.53438	4.41681	5.27971	4.61833	3.55367	4.30714	3.66107	3.63735	4.26114	3.70631	4.02433	4.6534	3.84484	3.95597	4.58826	4.11115	4.16026	4.96362	4.39584	4.23483	5.10218	4.34422							18	18	16	41	41	36.1	48.677	0	323.31	4430900000	123	0.0553534	1
PF3D7_1017500	-3.51352	-6.05578	-6.30365	-4.15998	-5.75054	-5.24296	-3.75345	-5.41967	-5.56504	-4.51515	-6.54014	NaN	-2.84892	-3.99392	-4.30781	-1.8003	-5.05667	-3.44379	-3.6972	-5.63982	-5.07893	-3.18807	-4.49193	-4.65514	-1.76999	-4.3226	-3.95832	-1.67952	-4.21183	-3.50248							2	2	2	17.9	17.9	17.9	15.677	0	13.289	7065800	3	0.0843147	1
PF3D7_1017900	-0.923317	-0.720261	0.0462513	-0.269663	-0.564873	-0.167976	-0.238142	-0.263763	0.711197	-0.43561	-0.309036	0.706501	-0.0845375	-0.196226	0.732565	0.00410461	-0.348928	0.540318	0.160069	0.0381184	0.879692	0.0823898	-0.0158272	1.03519	0.732214	0.192894	1.31573	0.571379	0.480343	1.19672							9	9	9	18	18	18	55.208	0	69.599	108950000	21	0.246326	1
PF3D7_1019400	0.389145	-0.986351	1.1242	0.666218	-0.329847	1.55136	0.326056	-0.742462	1.10008	0.0908146	-0.0204678	1.33457	-0.401501	-2.50316	-0.0743504	-0.804071	-2.14057	0.179213	-0.599571	-1.65449	0.332344	-0.366285	-1.78159	0.921858	-0.28377	-1.10742	1.13376	-0.0212917	-1.59713	0.895788							3	3	3	19.4	19.4	19.4	11.775	0	36.783	104290000	11	0.213949	1
PF3D7_1021600	-1.02332	-0.500277	-1.48816	-1.44372	-0.423578	-1.31164	-0.788998	0.560104	-0.616026	-0.759864	0.63756	-0.512306	-1.25327	-0.0772133	-1.03009	-0.978725	-0.0229759	-1.14669	-0.827885	0.068779	-0.945213	-0.785471	0.289158	-0.579954	-0.446827	0.406057	-0.346735	-0.501667	0.714197	-0.465939							5	5	5	19.4	19.4	19.4	28.979	0	38.293	74318000	12	0.0443563	1
PF3D7_1022700	-1.84445	-1.18981	-5.09972	-1.74615	-0.932827	-4.08117	-1.4704	-1.61202	-3.87448	-2.08897	-1.88193	-5.47154	-0.0536041	-0.686523	-1.71614	0.318583	-0.59754	-0.947292	0.669277	0.296127	-1.40504	0.370029	0.393063	-1.63464	-0.290108	-0.535957	-2.976	0.2311	-1.24813	-1.61515							3	3	3	12.7	12.7	12.7	33.019	0	17.787	40467000	9	0.107839	1
PF3D7_1026800	0.700285	1.29619	0.166342	1.08081	1.09225	0.188337	0.688862	1.17549	0.0412693	1.04924	1.23658	0.423624	0.0054493	0.45314	-0.430107	-0.0100079	0.685045	-0.493177	0.0256386	0.123537	-0.388519	0.105587	0.578747	0.0260315	0.269699	0.900089	0.0674648	0.528959	1.20389	0.123133							7	7	7	26.2	26.2	26.2	29.856	0	49.383	234160000	18	0.0513805	1
PF3D7_1027300	3.15092	3.36712	3.14874	3.76427	3.38031	3.56031	1.58657	1.25121	0.985397	1.57251	1.22419	1.25744	3.21671	3.64655	3.22925	3.57859	3.51115	3.35266	1.83813	1.76481	1.72376	2.29467	1.66549	1.81747	2.07119	1.89182	1.94551	2.97884	2.66731	2.73244							13	13	13	29.3	29.3	29.3	43.929	0	323.31	604520000	43	1.22708	1
PF3D7_1027800	4.32847	4.78315	4.21408	5.13745	4.75471	4.18624	3.47363	3.15171	2.6199	3.66185	3.73832	2.87583	3.0838	2.46715	2.28398	3.74442	3.56797	2.5272	3.17871	2.90722	2.22759	3.9217	3.4262	2.61359	3.40729	3.19832	2.70207	3.98034	3.45956	2.92372							14	14	14	35.5	35.5	35.5	44.22	0	102.85	1172200000	49	0.31426	1
PF3D7_1029600	3.03949	2.51222	2.27348	3.13134	2.52281	2.35431	4.1342	3.63122	3.46944	4.05434	3.85165	3.58829	3.60858	3.52191	3.2346	3.89256	3.61453	3.38157	4.04463	3.6558	3.43778	4.0448	3.72747	3.61209	4.42754	4.0538	3.90195	4.58072	4.37902	3.94085							13	13	13	30.5	30.5	30.5	42.465	0	267.83	1339400000	70	0.0650597	1
PF3D7_1033200	-5.40026	-4.49702	-0.797512	-2.60926	-3.97739	-1.14948	-2.02547	-2.96945	-0.984989	-2.06132	-3.59498	-1.06711	-1.23956	-2.6861	-0.517494	-1.92084	-3.5375	-0.701487	-2.29975	-3.94096	-0.858927	-2.48757	-3.80146	-1.20848	-3.64944	-5.18033	-2.71301	-3.44316	-5.60138	-2.28107							1	1	1	2.5	2.5	2.5	38.925	0.0011377	6.6689	5727300	4	0.238619	1
PF3D7_1033400	-0.349819	-0.247581	0.487988	-0.353453	-0.27894	0.384401	0.289652	0.515049	0.865364	0.367786	0.574865	0.940285	-0.0358868	0.372574	0.672523	-0.0772686	0.133518	0.419222	0.21097	0.283726	0.438925	0.194639	0.0906868	0.523703	0.546116	0.459743	1.00312	0.374468	0.543024	0.84127							5	5	5	16.7	16.7	16.7	32.841	0	120.17	160750000	13	0.0446897	1
PF3D7_1034900	1.77396	1.67582	1.9687	1.6611	1.84043	2.08538	2.15434	2.22474	2.25779	2.13438	2.39152	2.16984	1.90022	2.29775	2.30697	2.17283	2.38337	2.29378	2.25186	2.40096	2.26762	2.20572	2.35457	2.64136	2.43598	2.39988	2.84818	2.39707	2.84204	2.60432							21	21	21	23.7	23.7	23.7	104.17	0	271.66	562010000	55	0.138265	1
PF3D7_1035400	-0.581816	-2.82383	-1.95337	-0.614916	-2.1545	-1.79608	-0.150377	-2.15435	-1.41671	-0.458294	-3.68884	-1.701	0.790907	-0.986952	-0.446692	0.226173	-0.85778	0.0310574	2.37791	1.1037	1.37286	2.55908	0.974228	1.76727	0.782511	-0.375628	0.392288	1.51369	-0.069561	0.530619							8	8	8	19.2	19.2	19.2	40.119	0	68.303	80735000	13	0.12038	1
PF3D7_1035700	-1.17272	-0.819977	-0.564608	-2.07679	-0.567818	-0.428135	-1.46545	-0.311493	-0.382401	-1.03463	-0.552654	-0.0948372	-0.0109634	1.17048	1.0787	0.864197	1.62852	1.43205	1.24141	1.97481	1.62424	1.72626	2.19682	2.04044	-0.697567	-0.0191345	0.0649529	-0.564772	0.417271	0.0617695							7	7	7	9.3	9.3	9.3	80.247	0	74.917	83916000	17	0.111863	1
PF3D7_1102700	1.68339	2.07301	2.65243	2.12309	1.49583	2.53445	-1.02904	-2.4617	-0.457674	-1.63932	-2.47223	-0.226934	0.23106	0	0.392784	0.408197	-0.0886211	0.451239	0.897598	-0.595284	1.17821	1.59754	0.769888	1.73312	1.07286	0.315639	1.47844	0.595924	1.31618	1.52918							3	3	3	9.9	9.9	9.9	10.192	0	18.162	1061200000	9	0.0722895	1
PF3D7_1102800	1.67183	1.04757	-0.000867844	2.92073	1.36146	0.140856	-0.374289	-3.84402	-4.61543	1.13644	-3.47285	-4.89817	2.06159	-3.65421	-3.43281	0.948072	-2.14321	-3.04041	2.32506	-0.992123	-2.39587	2.62207	-0.567913	-1.4104	0.823343	-1.34865	-1.54468	1.4257	-0.755199	0.752184							3	3	3	16	16	16	10.231	0	18.18	566030000	7	0.237684	1
PF3D7_1103100	-0.848343	0.249569	-1.12805	-1.65304	0.0901318	-1.11894	-0.95029	1.10846	0.0888367	-0.810597	1.29778	0.308895	-1.73241	0.324966	-0.616493	-1.18318	0.536154	-0.27816	-1.56524	-0.00582695	-0.490217	-1.02839	0.609041	-0.170782	-1.54704	0.172716	-0.243189	-1.07822	0.498163	0.0815411							1	1	1	8.5	8.5	8.5	13.014	0	94.947	191000000	4	0.182251	1
PF3D7_1103400	0.964664	1.76609	3.63936	1.50144	1.72826	4.06763	0.974957	1.49861	3.45177	1.05075	1.78162	3.59004	0.448986	1.01537	2.8738	0.993599	1.70452	3.2097	-0.155121	0.0720921	2.07491	0.606297	0.839046	2.93971	-0.609646	-0.424379	2.46205	-0.314468	0.731787	2.45263							1	1	1	1	1	1	172.39	0	6.9106	654110000	4	0.0970133	1
PF3D7_1104000	-1.0287	-2.00067	-0.301359	-1.02387	-1.44501	-0.207628	-1.06532	-1.20831	-0.316271	-1.18199	-1.31172	-0.123541	-1.36095	-1.36753	-0.576162	-1.27884	-1.40221	-0.612967	-1.45867	-1.51137	-0.546146	-1.22792	-1.34872	-0.135498	-0.953058	-1.32496	-0.0331917	-1.02676	-1.01785	-0.33601							7	7	7	13.5	13.5	13.5	72.501	0	43.302	36858000	11	0.131066	1
PF3D7_1104400	-2.00134	-0.429411	-1.84397	-0.787992	-0.190571	-2.062	-0.491152	-0.316261	-1.89332	-0.38784	-0.209105	-1.58661	0.0169754	0.643959	-0.59964	0.324673	0.924469	-0.351099	-0.772369	-0.200579	-1.90276	-0.567354	-0.0338593	-1.76448	0.727072	1.26308	-0.400291	0.947948	1.31319	-0.0558167							5	5	5	12	12	12	49.266	0	34.749	108790000	11	0.21466	1
PF3D7_1105000	6.27997	6.97981	6.95856	7.21533	6.77214	7.38508	2.68157	3.21291	3.12501	2.82757	2.91237	2.92519	6.58829	6.56442	6.47783	6.15705	5.96957	6.22208	2.6979	2.17528	2.97203	2.32705	2.59224	3.09065	1.88349	2.02941	2.95736	1.84716	2.27723	3.00969							11	11	8	54.4	54.4	41.7	11.455	0	323.31	7237100000	142	0.58462	1
PF3D7_1105100	3.76144	4.13072	3.80473	4.50552	4.26028	4.50397	1.21329	1.28963	1.3314	1.45869	1.44945	1.47936	3.69191	3.28246	3.55482	3.6166	3.35688	3.39772	1.0717	0.652571	1.56121	1.53635	1.16501	1.77605	1.11467	1.2196	1.80589	1.45684	1.39443	3.09043							9	8	8	60.7	53.8	53.8	13.125	0	77.262	1264100000	33	1.67612	1
PF3D7_1105400	2.66739	2.93927	2.83088	2.5421	2.73264	2.99212	1.97111	2.38031	2.36235	2.17727	2.62243	2.7657	1.60543	1.60633	1.65235	1.60699	1.76355	1.85377	1.64531	1.72519	1.99221	1.68779	1.897	2.03215	1.82077	2.1467	1.99175	2.26649	2.13057	2.38133							9	9	9	32.6	32.6	32.6	29.772	0	109.15	583210000	35	0.137873	1
PF3D7_1105600	-4.93271	-3.00221	-2.47455	NaN	-4.10622	-2.63697	-7.32356	-4.73097	-3.08152	-4.21143	-5.69789	-2.98088	-6.20231	-3.61377	-2.14008	-3.85977	-3.97641	-2.64872	-5.18866	-3.29409	-2.83327	-5.59649	-3.36466	-2.63602	-3.79673	-3.32564	-2.10796	-4.37185	-3.18376	-2.15202							3	3	3	4.2	4.2	4.2	90.786	0	17.256	3999100	3	0.0291848	1
PF3D7_1107300	-1.47715	-1.73864	-0.25255	-1.40834	-1.17998	-0.337872	-0.980844	-0.867268	0.106968	-1.00817	-0.795757	0.16843	-1.48703	-1.11242	-0.167353	-1.30767	-1.49172	-0.319387	-0.992519	-0.992174	0.308399	-1.1679	-0.882652	0.140476	-1.74201	-1.95703	-0.581842	-1.82186	-1.6622	-0.867712							3	3	3	0.8	0.8	0.8	381.87	0	19.489	19429000	6	0.116989	1
PF3D7_1108400	-1.45198	-2.87313	-1.37341	-1.30307	-3.4275	-1.64452	-0.813908	-3.24453	-1.20811	-1.11774	-2.99473	-1.05983	-1.31932	-3.54958	-1.38549	-1.4392	-3.46369	-1.43442	-1.64312	-3.60282	-1.4795	-1.50416	-3.53171	-1.41836	-1.93209	-3.86167	-1.52466	-1.54288	-4.1337	-1.70507							6	6	6	19.4	19.4	19.4	39.89	0	38.189	18705000	9	0.0986752	1
PF3D7_1108600	1.41891	-0.429379	0.223139	1.27726	0.304785	0.232178	0.945398	-0.345287	0.02244	0.742306	-0.481247	-0.066061	2.12678	2.09381	2.05109	2.69205	2.27037	2.62317	1.39659	0.789597	1.19521	1.68176	0.570032	1.02719	2.91216	2.42051	2.54042	3.21435	2.73445	2.72142							11	11	11	25.7	25.7	25.7	39.374	0	139.73	234990000	25	0.114169	1
PF3D7_1109900	5.98269	5.37471	6.74843	7.50129	5.40755	5.95878	7.5234	6.76309	6.88353	7.72983	6.4519	7.26531	6.89165	5.72197	6.28979	7.32833	6.00716	6.3292	6.58904	4.59323	6.15728	7.46415	5.55481	6.68385	6.68312	5.0279	6.02471	6.60038	5.64362	6.16504							7	7	7	37.5	37.5	37.5	12.787	0	176.21	17282000000	135	0.125281	1
PF3D7_1110400	3.02525	2.93791	3.52407	3.03541	2.74513	3.55521	1.63938	0.473944	1.20512	1.20327	0.394962	1.08027	1.62185	0.838682	1.63428	1.6308	1.33143	1.59969	1.76725	0.848564	1.89825	2.69144	1.37035	2.483	3.72051	2.7432	3.49468	4.21117	2.95761	3.76678							26	26	26	18	18	18	173.92	0	173.1	507830000	55	0.0584131	1
PF3D7_1110700	-3.43895	NaN	-4.07257	-3.99415	NaN	-4.69575	-3.68905	-6.84846	-6.13367	-3.37351	NaN	-4.52127	-2.82256	-5.49468	-6.36232	-2.21161	-6.25906	-6.28273	-2.02901	-5.85688	-5.02861	-2.17939	-6.00659	-6.66111	-1.73213	-5.27043	-6.01864	-1.68366	-6.22352	-6.61543							4	4	4	16.7	16.7	16.7	42.479	0	26.63	10228000	5	0.470076	1
PF3D7_1111500	-5.62432	-5.2925	-4.31264	-5.3174	-7.16889	-5.25391	-3.15853	-4.02266	-3.49706	-4.94813	-4.05381	-3.36701	-5.93847	-5.68089	-4.10713	-4.61469	-5.32375	-4.18593	-4.39149	-5.24496	-4.07926	-4.74667	-5.07454	-3.53754	-3.42776	-4.01207	-3.55078	-3.46069	-3.81543	-3.34708							1	1	1	10.9	10.9	10.9	15.08	0	6.9718	7222000	3	0.492149	1
PF3D7_1113400	-3.14874	-2.83731	-3.91795	-4.08131	-2.5872	-3.48049	-5.0911	-3.26848	-4.24688	-4.18214	-2.85466	-5.08085	-4.57458	-3.1733	-4.35699	-4.07676	-2.97155	-4.74261	-5.31761	-3.96174	-4.81908	-4.94793	-4.42269	-4.43801	-2.27445	-1.04539	-2.46715	-2.4282	-1.24125	-2.2618							1	1	1	3.4	3.4	3.4	42.706	0	7.9778	18732000	4	0.0520272	1
PF3D7_1113700	-1.61174	-0.996144	-0.520882	-1.15674	-1.21499	-0.280001	-0.574913	-0.628649	0.727798	-0.305464	-0.318417	0.982218	-1.36626	-1.2232	0.146536	-0.656935	-0.562162	0.605431	-0.763081	-0.970963	0.457592	-0.504532	-0.485367	0.798857	-0.384699	-0.631428	0.743093	-0.12627	-0.705673	1.06265							4	4	4	10.7	10.7	10.7	42.44	0	30.271	111730000	9	0.134005	1
PF3D7_1115300	0.0928726	0.748001	-1.00728	-0.18778	0.883728	-0.822062	1.41542	2.85398	1.23413	1.82382	2.98294	1.45191	-0.256161	0.964743	-0.784187	0.332823	1.49629	-0.210026	0.165483	1.25021	-0.215019	0.615824	1.3815	-0.144636	-1.53504	0.0677471	-2.39733	-1.35563	0.168791	-2.09467							4	4	4	9.1	9.1	9.1	55.803	0	42.094	82727000	15	0.00616934	1
PF3D7_1115400	-2.50465	-1.73513	-1.44502	-1.72836	-0.989029	-1.37082	-0.565783	0.156464	-0.727234	-0.16094	0.431854	-0.378481	-0.308439	0.373285	-0.614332	0.283001	0.726017	-0.232687	0.109049	0.517706	-0.427349	0.583614	0.679974	0.146317	-2.97036	-1.98133	-2.42206	-2.74655	-1.57956	-2.5102							2	2	2	4.1	4.1	4.1	56.665	0	29.425	48375000	7	0.628092	1
PF3D7_1115600	-0.769281	-2.286	0.198362	-1.30391	-1.69798	0.0977535	-0.725452	-1.46863	0.126469	-0.946599	-1.23424	0.0651875	0.0603733	-0.206863	1.19269	0.292318	-0.268646	1.6376	-0.460457	-0.961239	0.966133	-0.134304	-0.936398	1.23726	0.0162048	-0.461079	1.48877	0.324446	-0.269512	1.77634							7	7	7	35.4	35.4	35.4	21.731	0	74.17	89171000	16	0.00570006	1
PF3D7_1116200	-4.2299	-2.12739	-4.25705	-1.79385	-2.55169	-3.66487	-2.38055	-2.2631	-3.78228	-1.64539	-2.09184	-3.84401	-2.69454	-3.20453	-4.30398	-2.11102	-2.03765	-3.57424	-1.91321	-2.30128	-3.65953	-2.03913	-2.03819	-3.36061	-3.11072	-2.80684	-4.41717	-2.41707	-2.74016	-4.37915							2	2	2	7.3	7.3	7.3	24.563	0	12.004	14107000	4	0.414702	1
PF3D7_1116700	-3.54797	-0.263897	-1.0012	-5.39358	-0.173304	-1.07263	-3.33284	1.28395	0.694464	-3.28585	1.51191	1.10266	-6.18754	-0.104998	-0.837721	-6.1075	0.0246639	-0.307518	-5.09237	-0.169971	-0.341904	-4.97615	0.159555	-0.190689	-4.79992	-0.926367	-1.30503	-5.70574	-0.688414	-1.11561							5	5	5	7.7	7.7	7.7	80.411	0	34.08	56835000	12	0.116949	1
PF3D7_1116800	1.42105	1.16245	1.33883	1.01915	1.17794	1.18174	0.672504	0.776958	0.851215	0.139757	0.619589	0.546633	0.722576	1.07936	1.19985	0.807241	1.26979	1.21139	0.792086	1.02739	1.04252	0.679296	1.11077	1.08319	0.996012	1.06687	1.25525	1.24854	1.36958	1.49274							16	16	16	18	18	18	102.87	0	109.09	96132000	34	0.907	1
PF3D7_1117700	2.3338	1.29047	1.90769	2.04449	1.43784	1.95253	2.1165	2.1937	2.34925	2.15405	2.30294	2.48062	2.0747	2.17537	2.49937	2.16157	1.96828	2.42917	2.47629	2.24743	2.59174	2.50317	2.10712	2.66271	2.8736	2.49176	3.12597	2.87269	2.57112	3.05697							9	9	9	43.5	43.5	43.5	24.875	0	287.24	785450000	33	0.0305427	1
PF3D7_1118000	-0.516832	-1.20977	-1.07275	-0.495926	-1.183	-1.37579	-0.537203	-1.01474	-0.967665	-0.040966	-1.09959	-0.732084	-0.363962	-1.41818	-1.13817	-0.676096	-1.22893	-1.27478	-0.670832	-1.39254	-0.972328	-0.205929	-1.45862	-0.946241	-0.660381	-1.20796	-0.886404	-0.486435	-1.05317	-0.636415							4	4	4	19	19	19	23.453	0	28.32	17919000	8	0.0887858	1
PF3D7_1118300	0.849789	1.83032	1.89299	1.39169	1.75236	1.91891	0.254736	0.71995	1.41869	0.584589	1.08354	1.45051	0.53886	0.977066	1.43827	0.728384	1.24507	1.35579	0.998224	1.3638	1.55329	0.913425	1.45354	1.78159	1.46594	1.55092	2.06239	1.47287	2.23231	1.68877							14	14	14	11.3	11.3	11.3	173.62	0	108.23	158020000	35	0.1654	1
PF3D7_1120100	4.80049	4.71787	5.18771	5.345	5.05556	5.28019	6.06973	5.52681	5.96234	6.26172	5.97194	6.003	5.40722	5.12009	5.35582	6.04624	5.73256	5.7769	5.87376	5.33543	5.86154	6.59347	6.04124	6.53481	6.26795	6.12819	6.33447	6.80989	6.7149	6.70581							23	23	23	55.6	55.6	55.6	28.77	0	323.31	10359000000	345	0.894751	1
PF3D7_1121600	0.110106	1.09828	1.60795	2.17489	0.906145	0.321909	-0.0666351	-0.550089	-0.693724	-0.716234	-0.962803	-0.871414	0.106936	-0.535345	-1.18023	-1.08002	-0.842796	-1.71239	-0.732342	-1.82567	-1.68019	0.686474	-1.61372	-1.46614	-1.15753	-1.96376	-1.7678	0.285734	-1.24038	-1.8707							5	5	5	23.5	23.5	23.5	17.295	0	31.994	79024000	11	0.0999964	1
PF3D7_1123400	-1.3396	-1.15844	-1.73665	-1.58685	-1.01728	-2.02102	-0.539309	0.140162	-0.689013	-0.733223	0.156908	-0.681955	-1.18437	-0.428059	-1.283	-1.08139	-0.344786	-1.30565	-0.905241	-0.315556	-1.15755	-1.1081	-0.365395	-1.05128	-0.63377	-0.174294	-0.852339	-0.520958	0.267212	-0.786533							3	3	3	7.6	7.6	7.6	62.881	0	27.646	37909000	5	0.143236	1
PF3D7_1123900	-2.85751	-3.46668	-2.87247	-2.34218	-2.61139	-2.66239	-2.08016	-1.93363	-2.19682	-1.9727	-1.79265	-2.50745	-2.48616	-2.0213	-3.03751	-2.59307	-1.96188	-3.05784	-2.52621	-2.24193	-3.06889	-2.50777	-2.17203	-3.17322	-2.79412	-2.60151	-3.178	-2.43497	-2.31884	-2.89691							1	1	1	6.9	6.9	6.9	16.012	0.0011325	6.6497	18462000	3	1.10682	1
PF3D7_1124600	0.643526	2.41825	0.393372	0.983889	2.38097	0.298672	1.14816	1.73707	1.01683	1.15667	1.80816	0.84214	1.61846	2.25761	1.61888	1.50745	2.26318	1.58666	1.7597	2.37906	1.8986	1.71261	2.2874	1.97327	2.06156	2.74825	2.59116	2.2091	3.03072	2.37287							11	11	11	25.8	25.8	25.8	49.913	0	86.589	477700000	30	0.0263412	1
PF3D7_1124900	2.42462	0.817799	1.02781	2.20538	0.846228	1.19657	1.30543	0.601593	0.766987	2.06758	0.880444	1.06428	1.47458	0.402168	0.589478	1.97122	0.790436	0.815306	1.07573	-0.444187	0.935125	1.30522	0.665516	0.953871	-0.771706	-1.57381	-1.35829	-0.0567055	-1.66302	-0.820181							2	2	2	12.1	12.1	12.1	14.748	0	32.992	431710000	12	0.00371102	1
PF3D7_1125800	-1.86125	-2.06924	-1.87803	-1.43566	-1.88073	-1.97452	-1.02993	-2.15633	-2.1074	-2.0998	-2.75248	-1.68644	-0.103079	-1.78508	-1.00999	-0.591011	-1.87707	-0.92729	0.574238	-0.384657	-0.206467	0.351139	-0.27743	-0.205088	1.30938	0.0126991	0.852383	1.55785	-0.65732	1.21738							5	5	5	7.6	7.6	7.6	67.621	0	36.647	104290000	10	0.409038	1
PF3D7_1126000	1.37041	0.910053	0.781763	1.35468	0.808512	0.774996	1.44718	0.819124	1.13561	1.52482	1.282	1.25189	0.754177	0.87487	0.728966	1.33202	1.13455	0.814798	1.17109	0.801754	0.646317	1.25584	0.926588	1.11169	1.31111	0.700533	0.966171	1.35929	1.21846	0.836462							14	14	14	13.8	13.8	13.8	119.54	0	99.594	128370000	23	0.0550012	1
PF3D7_1126200	0.145895	-0.913783	0.736115	0.081583	-0.913609	0.835112	0.0232525	-0.525566	0.695412	0.485209	-0.46435	0.72521	-0.915249	-1.4107	-0.252817	-0.503952	-1.19976	0.0850334	-0.472939	-1.53767	0.358887	-0.319378	-1.22262	0.250675	-0.537428	-1.30686	0.0183277	-0.386278	-1.13272	0.238464							3	3	3	16.7	16.7	16.7	17.891	0	26.358	110670000	9	0.00544375	1
PF3D7_1127100	-2.65916	-3.58266	-2.75285	-2.09877	-2.47579	-3.21737	-1.19909	-1.99012	-2.02596	-0.965669	-1.95236	-2.39891	-1.47682	-2.61799	-2.03277	-1.45607	-2.24455	-2.05392	-1.20512	-2.50903	-1.62585	-1.14274	-2.23864	-1.47783	-1.2538	-2.04236	-1.69917	-0.824455	-2.12404	-1.81122							2	2	2	14.5	14.5	14.5	19.573	0	13.957	47569000	5	0.382703	1
PF3D7_1127600	0.0302734	0.492058	0.555115	-0.590562	0.596693	0.579382	0.267138	0.750023	0.622761	0.539183	0.943335	0.621977	0.711645	1.49149	1.15314	0.870575	1.47519	0.961336	1.37975	1.71246	1.57312	1.19566	1.71159	1.57914	1.92722	2.58084	2.33017	2.04179	2.67228	2.30711							11	11	11	34	34	34	34.966	0	187.54	242950000	35	0.142621	1
PF3D7_1128100	-1.13581	-0.203024	-1.76633	-2.2263	-0.0368748	-1.5999	-1.11282	-1.15264	-0.755737	-0.907712	-0.793736	-0.90012	-1.89633	-1.42558	-1.18612	-1.69108	-1.12586	-0.958755	-1.21535	-1.057	-1.2415	-1.02397	-0.862492	-0.901558	-0.712164	-0.665886	-0.378216	-0.988159	-0.934097	-0.317284							3	3	3	12.9	12.9	12.9	29.141	0	48.518	33496000	11	0.11566	1
PF3D7_1129000	-0.80533	-1.27601	-0.325802	-1.0514	-1.18052	-0.578465	-1.09655	-1.16674	-0.360807	-0.659394	-0.735594	-0.357355	-0.817577	-0.260101	0.0349617	-0.458765	-0.119705	0.255222	-1.04321	-0.791595	-0.316681	-0.939074	-0.152739	0.0101643	-1.82393	-0.616426	-1.02056	-1.86239	-1.29276	-0.811758							4	4	4	13.4	13.4	13.4	36.595	0	29.747	30796000	8	0.152166	1
PF3D7_1129100	-0.765846	-0.585968	0.341763	-0.45768	-0.114904	0.419008	0.13958	1.40849	1.31762	0.499691	1.44107	1.59441	-0.314848	0.87578	0.87697	0.365171	1.03959	1.28915	0.206038	2.03162	1.50084	0.401585	1.92238	1.25106	0.21076	1.29345	0.845657	0.459911	0.930712	1.42426							9	9	9	18.6	18.6	18.6	51.951	0	73.013	136280000	21	0.266894	1
PF3D7_1129200	-2.93741	-1.48089	-2.60963	-3.84851	-1.17508	-2.0794	-2.04993	-0.605871	-1.36793	-2.17689	-0.615379	-1.9184	-2.71311	-0.617437	-1.59106	-1.96466	-0.411133	-1.50184	-1.27629	-0.34709	-1.58652	-1.59817	-0.518347	-1.16238	-1.33705	-0.35243	-0.982357	-1.68587	-0.200565	-1.14812							3	3	3	9.2	9.2	9.2	46.624	0	22.422	39296000	6	0.00914344	1
PF3D7_1130100	1.45021	0.322409	1.91112	0.806164	0.033865	2.37795	-0.688318	-1.86713	0.408482	-0.332449	-1.14926	0.722839	-2.24909	-2.80919	-0.3232	-1.07459	-2.1321	-0.254513	-1.95959	-2.74374	0.00402832	-1.12057	-2.25561	-0.0961266	-1.69405	-2.17384	-0.928099	-1.15483	-2.3551	-0.157625							5	5	5	44.8	44.8	44.8	10.314	0	38.186	70366000	10	0.064667	1
PF3D7_1130200	0.716471	-0.123438	1.21179	0.595385	0.149124	1.30606	0.969168	0.622	1.58561	0.925495	0.571926	1.638	0.665758	0.369999	1.30889	0.480394	0.398733	1.28553	0.677412	0.109177	1.19406	0.71821	0.165846	1.27598	0.819712	0.184624	1.49011	0.967453	0.432465	1.4771							12	12	12	48.7	48.7	48.7	34.967	0	102.97	321940000	32	0.0548453	1
PF3D7_1130400	0.323854	-0.954179	-0.995943	0.24577	-0.279589	-1.06237	-0.129742	-1.50475	-1.48486	-0.383148	-1.39332	-1.12358	0.0934124	-1.19472	-0.708403	-0.111546	-0.868299	-0.817978	0.268564	-0.807997	-0.597866	0.258717	-0.938593	-0.620811	1.58889	0.698448	0.398508	1.83778	0.44507	0.555624							8	8	8	21.4	21.4	21.4	49.54	0	54.512	55098000	15	0.11102	1
PF3D7_1132200	1.87096	1.04728	1.04441	1.81823	1.22241	0.956947	2.23203	1.67066	1.503	2.18085	1.67655	1.71448	1.61849	0.811539	0.896633	1.90623	1.13376	1.0147	2.01999	1.53446	1.24258	2.13043	1.44431	1.38476	2.34392	1.56652	1.70478	2.43007	1.81875	1.72435							18	18	18	33.3	33.3	33.3	60.26	0	224.69	375140000	41	0.0102354	1
PF3D7_1132300	-1.53531	-1.04023	-0.607891	-0.730213	-0.90542	-0.420483	0.403273	-0.195929	-0.162758	0.199488	-0.103159	-0.400316	0.306938	0.247395	0.100361	0.613461	0.254766	0.168219	0.395231	0.121553	-0.23875	0.384346	0.0175953	-0.114712	1.31615	0.658566	0.564661	1.69385	0.627298	0.645821							5	5	5	17.6	17.6	17.6	31.731	0	48.638	84730000	15	0.548428	1
PF3D7_1132800	-2.77244	-3.45875	-2.52927	-3.23348	-3.36407	-2.24124	-3.15551	-2.89862	-1.84921	-2.48761	-2.67585	-1.84744	-1.02457	-0.061758	0.178606	-1.13399	-0.70767	-0.409554	-1.99228	-1.53885	-1.28766	-2.112	-1.60112	-0.960852	-2.74042	-2.3145	-1.73693	-2.44934	-1.9346	-1.79854							1	1	1	3.9	3.9	3.9	28.297	0	34.939	56626000	3	0.0192799	1
PF3D7_1133200	-2.25402	-2.18433	-1.29052	0.221882	-1.8829	-1.30085	1.26784	-1.66625	-0.689425	1.38807	-1.15676	0.198498	1.18983	-1.12556	-0.809269	1.40833	-1.67285	-0.437801	1.95535	-1.40318	-0.080122	1.90627	-1.25322	0.122763	-1.01384	-3.04178	-2.25739	-0.866755	-2.92425	-2.26905							1	1	1	0.8	0.8	0.8	245.04	0.0022472	6.6137	74518000	3	0.588336	1
PF3D7_1134000	-1.50208	-0.588039	0.265154	-3.18077	-0.39967	0.485256	-1.01679	0.92947	1.33706	-1.24632	1.01493	1.41182	-2.92154	-0.208584	0.245787	-2.26246	-0.0653381	0.520477	-2.62046	-0.603518	-0.228104	-2.24011	-0.283247	0.379986	-3.29422	-1.12989	-0.0802803	-3.7189	-0.923328	0.0594997							13	12	12	23.4	22.3	22.3	73.297	0	76.605	54454000	20	0.127626	1
PF3D7_1134100	-2.02962	-1.31225	-3.25713	-2.48515	-1.26963	-2.91381	-2.27767	-1.17734	-2.4094	-1.95704	-1.07783	-2.39949	-1.17203	0.441986	-1.06646	-0.864241	0.548845	-0.908398	-2.15699	-0.83551	-2.12762	-2.06757	-0.756411	-1.51726	-1.32055	-0.0817242	-1.5167	-1.24243	0.0358982	-1.41447							4	4	4	9.2	9.2	9.2	49.194	0	27.046	34560000	8	0.0101698	1
PF3D7_1134800	-2.4146	-2.85567	-2.44479	-2.34128	-2.80173	-2.00274	-2.5149	-2.56303	-2.96624	-3.11205	-2.84958	-2.6993	-2.23663	-2.21831	-2.09674	-2.42232	-2.88095	-2.31099	-2.17196	-2.65829	-2.31445	-2.54876	-2.5713	-2.30202	-1.69514	-1.64655	-1.69936	-1.25466	-1.59893	-1.47136							2	2	2	4.3	4.3	4.3	56.839	0	13.946	15753000	4	0.281132	1
PF3D7_1136200	NaN	-4.39003	-4.85686	-4.8166	-2.06438	-3.57057	-4.10515	-2.0503	-4.89141	NaN	-2.48403	-5.59362	-2.79611	0.337061	-2.70864	-1.62736	0.994314	-1.96302	-1.26255	1.4621	-1.82958	-1.57294	1.63655	-2.11566	-3.88857	-1.51591	-5.13331	-3.63223	-1.52038	-4.28298							2	2	2	2.7	2.7	2.7	76.569	0	118.08	43804000	5	0.451004	1
PF3D7_1136300	1.09869	0.939352	1.48813	1.10692	0.910587	1.48247	1.07739	0.634727	1.20902	1.14827	0.703287	1.23901	1.26223	1.22377	1.63534	1.33992	1.04133	1.61748	1.00004	0.709587	1.51943	1.16759	0.822407	1.47943	2.0093	1.68565	2.46567	2.12939	2.04079	2.40616							19	19	19	16.8	16.8	16.8	128.54	0	130.63	206160000	41	0.0123291	1
PF3D7_1136500	-0.393887	1.21312	0.615549	-0.976338	0.776943	0.736666	-0.672365	-0.269123	0.0941696	-0.565238	-0.234001	0.0754223	-0.0631161	0.362379	0.874807	0.0741711	0.133276	0.789297	0.0999718	0.0791054	0.433264	-0.314972	0.018404	0.562277	0.0963497	0.239	0.333618	0.151169	-0.15696	1.02681							9	9	9	26	26	26	37.63	0	61.533	70019000	15	0.149826	1
PF3D7_1138500	0.202599	-0.958505	-1.20028	0.688524	-0.697632	-0.930397	0.200674	-0.857033	-0.766844	0.472822	-0.714193	-1.53175	0.160595	-1.11764	-1.04993	0.309433	-0.718349	-0.886961	0.453274	-0.885912	-1.72836	0.355412	-0.878206	-0.889988	2.15448	0.854576	0.86342	2.18132	1.26402	0.486841							8	8	8	9.6	9.6	9.6	105.4	0	64.024	79807000	16	0.195603	1
PF3D7_1142400	-1.91054	-4.51689	-2.28204	-2.06287	-3.49661	-2.41218	-1.47184	-3.55927	-2.26482	-1.00458	-3.29752	-2.23521	-2.10968	-4.21576	-3.03848	-1.83681	-3.78609	-3.18076	-1.8341	-3.93676	-2.61223	-2.02183	-3.94987	-2.70813	-2.55116	-4.09051	-3.66635	-2.2733	-4.01949	-3.06059							1	1	1	2.1	2.1	2.1	56.342	0.0032468	6.3968	5720200	3	0.0954376	1
PF3D7_1142500	0.573111	1.17147	0.2666	0.769751	1.15693	0.534504	0.235264	0.684355	-0.00853729	0.563065	1.18441	0.7073	-1.22406	-1.01964	-1.2437	-0.81465	-0.11545	-0.462374	-1.14866	-0.34354	-0.744616	-0.620789	-0.000389099	-0.325481	-0.150351	0.485567	0.150112	-0.0125713	0.97365	0.0450058							7	7	7	48.8	48.8	48.8	14.407	0	46.582	190920000	17	0.176965	1
PF3D7_1142600	1.25274	1.77171	1.23107	1.20586	1.89898	1.52219	0.919571	1.59595	1.4166	1.0728	2.26799	1.52034	0.328209	0.255386	0.0949631	0.375999	1.0391	0.896048	1.14178	2.56529	1.50531	1.06983	2.46989	1.0355	1.28701	2.67386	1.05969	2.07113	1.63189	2.10774							5	5	5	30.7	30.7	30.7	16.265	0	40.589	507630000	14	0.175836	1
PF3D7_1144900	-1.32154	-0.822708	-0.99176	-1.49396	-1.2392	-0.754412	-1.63983	-0.971512	-0.613596	-1.37389	-0.890535	0.438299	-1.10018	-0.421057	0.202728	-1.09531	-0.380518	0.282207	-1.4551	-0.883802	1.25198	-1.34039	-0.863459	-0.340277	-1.88618	-1.47024	-0.736349	-0.715786	-1.33121	-0.565619							3	3	2	14.5	14.5	9.2	23.609	0	62.999	64063000	7	0.169082	1
PF3D7_1145100	-1.65457	-1.97844	-1.06005	-1.30855	-1.72987	-0.870861	-1.26931	-1.33564	-0.81566	-1.24584	-1.48381	-1.17576	-1.47726	-1.14841	-0.540218	-1.72266	-1.66488	-0.757235	-1.5131	-1.2577	-0.682594	-1.57595	-1.46313	-0.601898	-1.34456	-1.063	-0.205763	-0.947327	-1.14806	-0.0824814							5	5	5	4.3	4.3	4.3	124.37	0	37.276	41430000	7	0.288552	1
PF3D7_1145400	-0.181005	0.639305	1.18119	0.202894	0.841539	1.0613	0.103037	0.166588	0.635803	-0.148218	0.323231	0.723204	0.230045	1.08044	1.24651	0.560642	1.15994	1.27412	0.563942	1.20301	1.31342	0.344868	1.22364	1.59016	0.523394	1.30596	1.73731	0.600927	1.60535	1.71369							9	9	9	11.5	11.5	11.5	96.373	0	84.531	141580000	27	0.119979	1
PF3D7_1149200	3.21508	2.81381	3.59508	2.31569	2.20863	3.36577	1.30606	0.468409	0.994497	1.11584	0.307449	0.957867	1.51474	0.462873	1.51685	1.39045	1.09979	1.70206	1.58977	1.0135	1.83768	1.40147	0.965511	1.82163	4.09615	3.4342	4.11816	4.29478	4.08149	4.155							21	21	17	16.5	16.5	14.3	126.92	0	223.83	679490000	61	0.597727	1
PF3D7_1202900	0.274403	1.44836	0.969103	1.37293	1.59803	1.27241	0.670532	1.08948	0.166887	0.71632	1.46046	0.41559	1.62941	1.48953	0.858124	1.11137	1.72384	1.62447	1.2062	1.65628	0.883469	1.48803	1.24949	1.29214	0.245462	0.734156	0.379322	1.09501	0.945496	1.29503							5	5	5	36.1	36.1	36.1	11.331	0	32.461	124600000	10	0.661616	1
PF3D7_1203700	-1.77251	-1.76684	-0.852648	-1.24404	-2.25308	-1.04611	-0.699223	-1.80055	-0.705698	-1.33437	-1.50478	-0.902708	-1.22512	-1.77741	-0.835085	-0.869329	-1.82121	-0.5457	-0.488586	-1.21451	-0.73461	-0.550917	-1.32248	-0.755873	-0.138157	-1.31208	-0.623014	0.14616	-1.68022	-0.365713							6	6	6	14.4	14.4	14.4	40.487	0	37.418	78473000	12	0.035328	1
PF3D7_1203900	-0.971504	0.154341	-0.948174	-1.17046	-1.18667	-0.780741	-1.5569	-1.615	-1.7045	-1.45279	-2.11903	-1.83517	-1.42397	-1.18771	-1.4449	-1.52817	-1.78058	-1.44988	-1.02719	-1.25958	-1.1059	-1.16894	-1.51402	-1.15031	-0.43162	-0.61175	-0.62208	-0.557602	-0.724432	-0.729013							2	2	2	15	15	15	16.539	0	17.839	26533000	5	0.507787	1
PF3D7_1204300	2.13371	-1.31216	0.536501	1.87889	-0.846468	0.371313	2.23542	-0.695013	0.855637	2.36029	-0.206232	0.931677	1.75817	-0.582094	0.753502	2.19306	-0.375679	0.952991	2.35807	-0.761751	1.03139	2.31421	-0.460594	1.26886	2.87764	0.013895	1.57135	3.14745	0.375359	1.73093							4	4	4	23.6	23.6	23.6	17.631	0	37.281	384020000	17	0.00392328	1
PF3D7_1206200	2.31814	2.0683	1.36709	2.19529	2.07964	1.62748	1.31653	1.31644	0.721355	1.41083	1.38031	0.385771	1.48802	1.49836	0.79163	1.6259	1.6011	0.826027	1.72311	1.68429	0.611088	1.66566	1.6673	0.999001	2.14905	1.8628	0.944344	2.49522	1.96387	1.13987							14	14	14	15.3	15.3	15.3	116.01	0	195.12	211560000	35	0.0511855	1
PF3D7_1206800	-4.34953	-1.64987	-1.52686	-4.12563	-1.52347	-1.9257	-2.95483	-1.70692	-1.60923	-2.88853	-1.65769	-1.67842	-3.61593	-1.33631	-1.34667	-3.35664	-1.63943	-1.81291	-2.88307	-0.864901	-1.44211	-3.93761	-1.50272	-1.47136	-2.48222	-0.135477	-0.74514	-2.18721	-0.408592	-0.65547							3	3	3	4.3	4.3	4.3	86.314	0	20.948	20362000	6	0.00432139	1
PF3D7_1211900	-0.425714	0.18144	1.94516	-0.796822	0.467129	1.88011	-0.0736103	0.403889	1.10099	-0.292948	0.763325	0.927723	0.719023	1.66778	2.04116	0.865301	1.61563	1.87	0.0682354	0.764105	0.786659	0.0641403	0.838291	1.27705	-0.828213	0.00105286	0.49184	-0.783661	0.359663	0.253256							15	15	15	13	13	13	140.26	0	98.519	284740000	25	0.015831	1
PF3D7_1212000	-2.01695	-4.59573	-4.21344	-2.25609	-4.40837	-3.69086	-1.1841	-2.55519	-2.27309	-1.01724	-2.49568	-1.7668	-0.661343	-1.78742	-1.46189	-0.404839	-1.9936	-1.32009	-0.737589	-2.92494	-1.86662	-0.700068	-2.37471	-1.94214	-0.767641	-2.12467	-1.54342	-0.811201	-2.10929	-1.41821							2	2	2	9.3	9.3	9.3	23.952	0	13.005	19170000	5	0.0528242	1
PF3D7_1212700	4.48459	4.59663	4.73605	4.71792	4.61699	4.85315	3.04651	2.88203	2.73372	3.15043	2.89737	2.9163	2.76049	2.52793	2.56771	2.92886	2.74893	2.50178	2.84613	2.64642	3.13025	3.65569	2.96563	3.38976	3.4159	3.0687	2.91376	3.70365	3.14512	3.08463							31	31	31	19.2	19.2	19.2	166.06	0	318.99	903430000	112	0.547468	1
PF3D7_1213800	-0.462626	-0.194632	-0.0114975	-0.553812	-0.225468	0.229193	0.260698	0.141453	0.445232	0.170761	0.422094	0.556227	-0.469707	-0.190262	0.167372	0.1367	0.153322	0.0449314	0.465969	-0.0278454	0.456549	0.257872	0.119347	0.558723	0.74164	0.436619	1.03902	0.877417	0.726511	0.905624							7	7	7	9.8	9.8	9.8	86.646	0	53.474	135780000	15	0.0519085	1
PF3D7_1216200	-0.100584	-0.042944	-0.0248566	-0.939356	-0.112587	0.0746651	0.168463	0.181177	0.807568	-0.227173	0.507517	0.775415	-0.273579	-0.0364494	0.390858	-0.128277	-0.0475712	0.0146179	0.357359	0.369925	0.647762	0.226343	0.226233	0.846807	0.652603	0.650877	1.05274	0.647381	0.784948	0.872778							4	4	4	10.1	10.1	10.1	41.233	0	28.453	92443000	13	0.359809	1
PF3D7_1218600	-0.784468	0.00215721	-0.216858	-0.111113	0.00191116	-0.00812531	0.498196	0.556911	0.683378	0.549421	0.633419	0.78966	-0.0531921	0.341635	0.430037	0.304342	0.405777	0.370277	0.977503	0.966448	0.427631	0.804697	1.02753	0.760279	1.49182	1.41372	1.37467	1.74883	1.24947	1.5526							10	10	10	14.9	14.9	14.9	68.435	0	111.96	169320000	22	0.548319	1
PF3D7_1219100	0.290525	0.899939	1.08083	-0.0447559	0.755539	1.01641	0.722128	0.99016	0.835695	0.92049	0.985651	0.955332	0.265579	1.03486	0.755447	0.644796	1.19266	0.758028	0.613436	1.34852	0.815191	0.532619	1.44039	1.07055	-0.557034	0.065033	0.123316	-0.224279	0.426218	0.168385							16	16	16	8.6	8.6	8.6	232.95	0	99.091	98205000	28	0.17206	1
PF3D7_1219900	-2.91222	-1.71728	-2.62397	-2.09293	-1.38258	-2.75485	-0.372051	-0.982105	-0.724186	-0.60601	-0.617088	-0.961512	-1.29427	-1.96512	-1.7722	-0.801996	-1.12245	-1.29904	-0.95232	-1.91258	-1.57229	-0.0911427	-1.4042	-0.831944	-1.17474	-1.78302	-1.3173	-0.442467	-1.85555	-0.622139							2	2	2	11	11	11	25.548	0	12.992	56999000	4	0.252791	1
PF3D7_1222300	2.20304	1.75746	1.60338	1.61745	2.02575	1.41361	1.87629	1.28044	1.04767	1.72538	1.38675	1.00256	3.08719	3.18417	2.84838	3.00755	3.04517	2.95081	2.04529	1.88202	1.34522	2.09567	1.97779	1.59652	4.14538	4.11003	3.45271	4.37329	3.98196	3.72771							21	21	20	25.8	25.8	24.1	95.017	0	323.31	653570000	70	0.265389	1
PF3D7_1223100	0.700079	1.18819	1.29311	0.50202	1.49393	1.20943	0.317841	1.1378	0.786114	0.22526	1.13181	0.828915	1.19855	2.1834	1.92603	1.06123	2.21402	1.9316	1.65547	2.60866	2.38362	1.49833	2.59074	2.45386	2.14138	3.30476	3.10462	2.39134	3.49591	3.02699							11	11	11	25.2	25.2	25.2	50.832	0	83.548	482440000	41	0.00757693	1
PF3D7_1224000	-1.62672	-1.41782	-1.62458	-1.20062	-1.42654	-1.88785	-0.212017	-0.4949	-0.815392	-0.251165	-0.0532799	-0.556566	-1.65442	-0.961288	-1.58033	-0.667316	-0.696098	-1.44738	-0.949741	-0.46928	-1.34791	-0.703684	-0.371578	-1.29598	-0.878231	-0.740732	-1.75389	-0.645433	-0.764845	-1.18785							3	3	3	7.2	7.2	7.2	45.876	0	19.532	33759000	6	0.0851833	1
PF3D7_1224300	2.82228	2.27086	2.02189	3.1302	2.29998	2.15759	2.33248	2.04789	1.81192	2.45886	2.45828	1.91225	2.45976	2.32057	1.7358	2.51848	2.30293	1.90246	2.23252	2.32393	1.5836	2.3976	2.18327	1.83176	2.92585	2.31936	2.41171	3.04277	2.49055	2.28597							17	17	17	18.1	18.1	18.1	97.229	0	169.93	325740000	50	0.153053	1
PF3D7_1224500	-2.73026	NaN	-3.5321	-2.42836	-4.99284	-2.78336	-2.34286	-4.41054	-2.93525	-2.56879	-3.58044	-2.88155	-2.20429	-3.28912	-2.92775	-1.94768	-3.11124	-2.68347	-2.95857	-3.91128	-3.43074	-2.20358	-4.01913	-3.25635	-2.86444	-4.22516	-3.07275	-2.5106	-4.16487	-3.06244							2	2	2	7	7	7	31.547	0	12.592	12341000	4	0.0871578	1
PF3D7_1225800	0.410212	-0.531487	1.03064	0.163227	-0.070776	1.14181	1.24075	0.306639	2.11547	1.23751	0.382254	2.09596	0.697573	0.0726643	1.71276	1.11909	0.428974	1.75933	1.25504	0.37067	1.81676	1.37627	0.664173	2.51971	1.60565	0.755638	2.60676	1.61859	1.1272	2.28547							13	13	13	13.9	13.9	13.9	131.78	0	131.33	209100000	36	0.0642315	1
PF3D7_1226300	1.25463	2.27594	1.22729	1.18744	2.33326	1.22222	1.6075	1.85199	1.5217	1.56017	1.96403	1.80819	1.31026	1.68587	1.39288	1.32579	1.58433	1.34475	1.69052	1.83133	1.64802	1.67421	1.72639	1.90389	2.0537	2.44381	2.22254	2.27428	2.45989	2.19982							12	12	12	35.3	35.3	35.3	33.268	0	81.255	267600000	29	0.00318755	1
PF3D7_1226600	-0.970846	-2.50522	-0.848801	-1.18347	-1.87245	-0.732786	-0.495966	-0.860287	0.148252	-0.727778	-0.701029	0.172445	-0.819435	-0.466854	0.184652	-0.180561	-0.251844	0.342793	0.0173969	-0.0792885	0.595242	-0.0964279	0.109743	0.797333	0.290838	0.225145	0.94838	0.414463	0.21599	1.20032							5	5	5	23.5	23.5	23.5	30.162	0	55.306	107580000	13	0.1024	1
PF3D7_1228600	-1.25875	-1.12804	-2.46934	-4.47997	-0.665007	-3.32704	-4.84306	-1.44238	-4.2003	-4.55591	-1.96801	-3.14681	-6.05582	-1.01069	-2.63407	-5.39815	-1.15131	-2.98523	-4.09595	-0.412306	-0.741663	-5.19957	-0.609652	-0.965229	-1.92117	0.0297356	-2.36688	-1.91366	0.203793	-2.13172							5	5	5	7.8	7.8	7.8	86.622	0	33.867	26342000	7	0.426273	1
PF3D7_1229400	1.13991	1.28492	0.355534	1.28173	1.31899	0.423416	2.13958	2.16073	1.26905	2.46287	2.57875	1.32004	1.67924	2.07687	0.936989	2.75393	2.47758	1.65162	2.3968	2.19099	1.34718	2.79349	2.47307	1.57995	2.68407	2.64226	1.63873	3.00653	2.68663	2.05581							3	3	3	25.9	25.9	25.9	12.844	0	138.27	995430000	22	0.069099	1
PF3D7_1229500	1.83893	1.21838	1.82438	1.62363	1.75531	2.03574	2.45401	2.11118	2.18648	2.42891	2.2034	2.40513	1.80748	1.49303	1.61995	1.88945	1.67906	1.65374	2.07757	1.74615	1.75812	2.14084	1.84917	2.09618	2.23069	1.88728	2.14844	2.36991	2.19654	1.98872							16	16	16	24.7	24.7	24.7	60.662	0	162.2	382930000	43	0.303984	1
PF3D7_1230400	-2.66562	-1.79119	-1.68738	-2.7144	-1.24807	-1.82461	-2.45776	-1.16133	-1.7808	-2.85101	-1.5071	-1.80587	-2.11059	-0.560921	-1.29037	-1.25427	-0.219439	-0.951176	-2.17812	-0.749062	-1.49303	-1.82467	-0.401436	-1.12171	-2.78059	-1.27367	-2.11822	-2.06555	-1.40844	-1.85079							2	2	2	10.1	10.1	10.1	22.87	0	23.781	18789000	6	0.0796196	1
PF3D7_1230700	-1.51448	-0.346375	-0.427412	-1.34781	-0.342787	-0.361456	-0.546879	-0.361889	-0.032896	-0.570425	0.204866	0.0276527	-1.28224	-0.80637	-0.693096	-1.08204	-0.310329	-0.291157	-0.942501	-0.0431232	0.180857	-0.308199	0.360241	0.567804	-1.11031	-0.323332	-0.110174	-0.862753	0.101622	0.00154686							3	3	2	3.6	3.6	2.1	90.748	0	18.364	57112000	7	0.0540583	1
PF3D7_1231100	-0.620523	-0.552832	-2.71891	-0.47559	-0.529665	-2.89479	-0.0783234	-1.008	-2.78006	-0.166918	-0.744905	-2.8318	0.525887	-0.0322285	-2.15899	0.865301	-0.144625	-2.29525	0.0469761	0.0871353	-2.26276	0.10812	-0.212717	-2.85513	-0.402685	-0.557339	-2.91762	-0.200424	-0.774937	-2.57172							5	5	5	25.8	25.8	25.8	24.423	0	50.419	49546000	12	0.000791015	0.997574
PF3D7_1234800	-1.76758	-1.84836	-1.99174	-1.76963	-1.61188	-1.85947	-2.07257	-1.40998	-1.87332	-1.76382	-1.66167	-2.19001	-2.30933	-1.83818	-1.91166	-2.11655	-1.7801	-2.05452	-2.23619	-2.34177	-2.10849	-2.09744	-2.01638	-1.97314	-1.77468	-2.66566	-2.36624	-1.56224	-2.24852	-2.36871							3	3	3	2.1	2.1	2.1	151.81	0	17.692	9597000	5	0.554694	1
PF3D7_1235600	1.34523	1.37959	1.54922	1.42733	1.7983	1.53533	2.30714	2.38305	2.52986	2.43591	2.48412	2.6002	3.22066	2.61802	2.82574	2.74586	2.72801	2.72519	2.92183	2.76895	2.98087	2.99572	2.90877	3.32705	3.18666	3.10177	3.60431	3.22106	3.31841	3.26661							11	11	11	26.7	26.7	26.7	49.78	0	323.31	941810000	37	0.568419	1
PF3D7_1237700	-0.352249	-0.0125179	0.47753	-0.4433	-0.49724	0.258926	-1.45481	-0.547554	0.316343	-1.65344	-0.897226	0.274523	-0.471909	0.344744	0.872587	-0.380377	0.362993	0.823126	-1.23991	-0.673685	0.0329208	-0.67576	-0.263752	0.787558	-2.12683	-1.18785	-0.203531	-2.04476	-0.958702	-0.369955							3	3	3	11.9	11.9	11.9	23.659	0	53.836	56895000	8	0.316377	1
PF3D7_1238100	-0.869829	-0.625698	-0.68453	-0.226767	-0.718876	-0.801357	-0.178268	-1.23232	-0.962168	0.11484	-1.08562	-0.411358	-0.492573	-1.21819	-1.61137	-0.533659	-1.18005	-1.15587	-0.575253	-1.50956	-1.47015	-0.25429	-1.43419	-1.09182	0.942011	0.444698	0.386726	1.39928	1.03808	0.619705							6	6	6	29.8	29.8	29.8	26.643	0	36.48	126670000	10	0.302871	1
PF3D7_1238800	0.301296	0.920477	0.810198	-0.371357	0.676962	0.46648	0.549536	0.230423	0.540743	0.362352	0.316429	0.561134	1.20002	1.52232	1.05768	1.00868	1.48458	1.08982	0.826128	0.958368	1.7402	0.420586	1.02568	0.878538	2.31049	2.77321	1.78188	2.80503	2.64695	2.15571							13	13	13	15.8	15.8	15.8	92.091	0	96.081	234820000	24	0.491066	1
PF3D7_1242700	0.533169	1.83755	1.20461	0.62797	1.69105	1.63055	0.00229454	1.66056	0.945467	-0.180635	1.57432	1.08175	-0.830727	0.459084	0.000377655	-0.607712	0.806072	0.319033	-0.905809	0.175415	0.363087	-0.665899	0.551886	0.321325	-0.857927	-0.3367	-0.285339	-0.853527	-0.0344467	0.124641							5	5	5	30.7	30.7	30.7	16.067	0	36.589	111360000	18	0.0867222	1
PF3D7_1242800	2.07168	-0.478201	-0.8286	1.44518	-0.24428	-1.05835	1.1077	-0.8922	-0.312006	1.19358	0.154215	-0.339203	1.2503	0.51335	-0.14879	1.27431	0.377909	-0.262932	1.58539	0.733549	0.132988	1.43325	0.699793	0.0477543	1.86984	1.08384	0.510712	1.96666	1.25413	0.325413							9	9	9	21.4	21.4	21.4	52.339	0	68.081	130040000	21	0.0612977	1
PF3D7_1244100	1.13502	0.611881	-0.741367	0.975069	0.62915	-0.638714	0.712648	0.621115	-0.610935	0.49991	0.56464	-0.710957	0.0576096	0.442503	-0.578661	0.214006	0.315489	-0.741179	0.884459	0.712982	-0.301212	0.801626	0.829611	0.0880775	1.63557	1.29413	0.637182	1.72388	1.75456	0.436169							9	9	9	5.8	5.8	5.8	154.9	0	63.002	80595000	15	0.00588192	1
PF3D7_1246200	3.03143	2.78163	2.88075	2.50629	2.9655	2.36257	2.79053	1.62457	2.06559	2.26725	1.27861	1.66178	3.03956	2.47071	3.01733	2.86569	2.46222	3.07565	3.26346	3.23473	3.31168	3.3313	3.12548	3.34422	5.2574	5.35296	5.58105	5.4092	5.42772	5.4997							20	20	19	64.1	64.1	59.8	41.87	0	323.31	4053000000	150	0.663075	1
PF3D7_1247400	-1.7419	-2.06537	-0.921028	-1.78963	-2.26343	-0.857185	-1.59947	-1.30569	0.0587749	-1.22541	-0.555046	0.351944	-1.6726	-1.70256	-0.856134	-1.55091	-1.91134	-0.571367	-2.01611	-2.01314	-0.594042	-1.64987	-1.79517	-0.774765	-1.76842	-1.81976	-0.768147	-1.5716	-1.46415	-0.51516							5	5	5	20.1	20.1	20.1	34.826	0	58.962	46646000	10	0.0384537	1
PF3D7_1248900	0.258377	0.298534	0.626694	0.52441	0.563696	0.834608	0.297733	0.369484	0.268311	0.270315	-0.0178604	0.354067	0.125986	0.305943	0.595396	0.505939	0.532619	0.752203	0.505234	0.696012	0.839193	0.619118	0.773676	0.873707	1.35562	1.64321	1.57261	1.71218	1.76981	2.09626							11	10	10	25.5	22.8	22.8	49.545	0	66.647	169640000	21	0.743601	1
PF3D7_1249500	-3.15952	-5.08136	-2.13716	-3.17862	-4.32071	-1.91521	-2.76055	-3.83658	-1.74269	-2.59364	-3.58208	-1.63392	-2.31406	-3.55772	-1.74985	-1.91601	-3.74656	-1.19562	-0.993122	-2.27818	-0.537518	-1.44521	-2.17341	-1.17286	-0.65056	-2.05983	-1.34604	-0.172976	-2.7888	0.50231							3	3	3	17.6	17.6	17.6	18.685	0	18.9	15790000	5	0.104408	1
PF3D7_1250300	-3.51685	-5.00401	-3.31562	-4.91339	-3.34654	-3.34157	-3.1948	-2.67814	-3.20667	-4.5745	-2.26823	-3.22456	-3.20269	-2.76391	-2.88912	-2.93037	-2.53176	-2.47274	-3.37322	-2.79683	-2.36649	-3.59246	-2.3603	-2.22575	-2.96921	-2.96629	-2.14789	-3.16116	-3.01058	-1.85145							3	3	3	10.8	10.8	10.8	34.509	0	17.252	8338500	3	0.0355168	1
PF3D7_1251200	-1.31416	-2.23867	-1.35317	-0.900353	-1.54793	-1.24919	0.704292	-1.27571	-1.33346	1.05988	-1.64739	-1.05841	0.562113	-0.378775	0.830084	1.08283	-0.283459	0.930161	1.03889	-0.394403	1.08006	1.52996	0.191847	1.63568	1.19256	-0.0921135	1.95352	1.20427	0.258898	1.79776							7	7	7	10.6	10.6	10.6	69.014	0	151.27	129520000	12	0.494757	1
PF3D7_1251300	-1.86276	-2.33197	-4.41432	-3.22971	-2.57352	-3.87346	-1.43652	-2.12237	-3.81526	-1.42213	-2.08899	-3.36743	-1.0356	-1.56623	-3.16609	-1.25304	-1.729	-3.05454	-0.986622	-1.67494	-2.90578	-0.919598	-1.61736	-2.91964	-0.621681	-1.055	-2.75258	-0.641096	-0.972878	-2.67895							2	2	2	9	9	9	24.691	0	12.487	22716000	4	0.152906	1
PF3D7_1252100	2.40814	2.73091	2.50214	2.3319	2.56064	2.49411	1.61395	1.43952	1.18989	1.66883	1.47851	1.24156	2.87351	2.89805	2.60772	3.10034	3.13849	2.52681	3.44251	3.37701	2.78745	3.74289	3.52573	3.2122	3.31578	3.09408	2.99842	3.46165	3.59041	2.96286							36	36	36	16.5	16.5	16.5	263.15	0	303.9	578150000	85	0.292352	1
PF3D7_1302100	0.217035	-0.765512	-0.261896	-0.126057	0.165993	-0.261295	1.26443	0.898771	1.4422	1.30893	1.34621	1.54167	1.2984	1.22125	1.51479	1.55746	1.22998	1.30942	1.21343	1.38174	1.3986	1.48341	1.28664	1.45535	0.549314	0.34568	0.443804	0.432531	0.265696	0.517447							7	7	7	29	29	29	26.004	0	95.519	215540000	18	0.250709	1
PF3D7_1302800	1.72677	3.31941	2.37087	2.33682	3.00271	2.60269	2.19469	3.98393	2.24229	2.46386	3.26419	2.23011	0.435688	1.35649	0.659163	0.604973	1.5607	0.944077	0.610382	1.05674	0.749891	1.21389	1.65201	1.27234	-0.0103607	0.37015	0.564524	-0.118151	0.504107	0.671261							6	6	6	21.6	21.6	21.6	22.48	0	52.907	290600000	31	0.128084	1
PF3D7_1306400	0.174576	-0.0337124	-0.381926	-0.285084	-0.118221	-0.214344	-0.121832	0.309937	-0.103691	-0.0605717	0.152596	-0.00160599	-0.117117	-0.0265026	0.00201607	-0.0733986	0.176039	-0.0218372	0.323753	0.60416	0.40523	0.370577	0.59967	0.513613	1.23238	1.23709	1.04028	1.38374	1.21134	1.22598							8	7	7	21.9	18.8	18.8	44.677	0	93.045	92264000	19	0.301223	1
PF3D7_1306600	-1.53684	-1.57296	-2.24154	-1.1497	-2.07227	-2.44509	-1.13046	-1.86094	-1.30156	-1.50018	-1.57007	-1.61202	-1.65077	-1.50436	-1.25305	-1.54334	-1.75776	-1.64939	-0.798489	-1.6696	-1.40637	-1.39117	-1.79858	-1.32425	-0.702034	-1.44816	-0.928484	-0.707073	-1.74425	-1.03537							3	3	3	6.6	6.6	6.6	53.829	0	30.237	49602000	8	0.0831128	1
PF3D7_1308200	0.400057	0.889366	0.439884	0.872938	0.654154	0.405478	0.900799	1.08287	0.665028	1.4631	1.16431	0.418449	0.0726051	0.161301	-0.649672	0.672451	0.282963	-0.275522	-0.129564	-0.0202789	-0.826977	0.188179	0.0575962	-0.431225	-0.769255	-0.669987	-1.14738	-0.63336	-0.901678	-1.14106							9	9	9	3.7	3.7	3.7	273.43	0	56.98	39455000	15	0.119277	1
PF3D7_1308300	-2.73741	-2.78515	-6.38318	-3.71289	-2.22652	-5.71417	-3.12547	-2.80796	-7.97667	-2.41498	-2.75781	NaN	-3.78669	-4.2984	-6.89183	-3.48104	-3.20554	NaN	-3.53897	-3.87238	-6.72796	-3.20857	-3.83863	-5.6744	-2.22672	-2.32052	-4.18622	-2.15169	-2.53745	-4.45153							3	3	2	35.4	35.4	35.4	9.1418	0	16.146	27579000	3	0.0177355	1
PF3D7_1309100	3.0972	3.53473	2.18181	3.66652	3.56756	2.28342	-0.0897198	3.14494	-0.155325	0.317629	3.25542	0.152708	-0.669342	2.0462	-0.992001	-0.636799	2.97037	-0.490978	-0.53693	1.4371	-0.5166	-0.232635	1.56738	-0.106876	0.932497	2.14139	0.410215	1.70209	2.69924	0.859255							4	4	3	20.4	20.4	15.4	19.245	0	46.769	144590000	10	0.14585	1
PF3D7_1310700	NaN	NaN	-5.27151	-4.40597	-3.76888	-6.86798	-6.1889	-6.25979	-6.41559	-4.10805	NaN	-5.10685	-5.43088	-6.40246	-5.32836	-4.84107	-4.81234	-4.23768	-5.51902	NaN	-6.83919	NaN	NaN	-5.68482	-4.71961	-5.7231	-4.81272	-6.05873	-6.20751	-4.35571							1	1	1	9.1	9.1	9.1	16.526	0	7.0911	14050000	3	0	0.998024
PF3D7_1311400	-2.74965	-1.49525	-2.16346	-2.2222	-1.66324	-1.64818	-2.45061	-2.05526	-2.26766	-2.56096	-2.69227	-2.00185	-2.13742	-2.09686	-1.76326	-2.28228	-1.93075	-1.46284	-2.12073	-1.63023	-1.94304	-2.33181	-2.1027	-1.86292	-0.332504	-0.0404358	-0.949324	0.0842781	-0.357195	0.00468063							3	3	3	6.4	6.4	6.4	50.81	0	19.674	12017000	5	0.288244	1
PF3D7_1311500	0.499876	0.635221	0.693766	0.368624	1.0564	0.795891	0.315222	0.834543	0.521399	0.413691	1.06661	0.441038	0.263432	0.738377	0.791193	0.520954	1.11372	0.880081	0.545868	0.81167	0.993933	0.333523	0.847763	1.12514	1.81539	2.12085	2.26562	1.96185	2.24202	2.30173							14	14	13	32.1	32.1	29.3	46.835	0	92.491	217960000	35	0.248052	1
PF3D7_1311800	3.14042	3.01963	3.22827	3.3642	3.33654	3.4425	4.84388	4.78346	4.9494	4.81478	4.95363	4.78032	3.88323	3.95193	4.00025	4.46014	4.3288	4.11481	4.00244	3.87563	3.79474	4.50134	4.21357	4.48441	3.95093	3.65612	4.05018	4.16077	4.22221	4.13115							36	36	36	34.9	34.9	34.9	126.06	0	323.31	1619700000	109	1.67527	1
PF3D7_1311900	1.91665	2.01864	2.18645	2.35186	2.17144	2.30575	2.755	2.42086	2.59351	2.82897	2.30551	2.66826	2.29138	1.73648	2.0541	2.50437	2.16804	2.14056	2.48042	1.78867	2.15558	2.7643	2.20714	2.82818	2.34296	1.81964	2.53898	2.58451	2.37626	2.40917							15	15	15	24.9	24.9	24.9	68.576	0	253.72	536630000	43	1.16122	1
PF3D7_1312900	-3.00013	-2.03342	-3.52172	-3.33001	-2.26321	-3.18234	-3.38465	-2.54591	-3.10063	-3.23697	-2.88944	-3.63457	-2.6503	-2.11092	-2.77272	-3.05796	-2.55135	-2.82398	-2.89123	-2.02229	-2.68785	-2.66829	-2.43652	-3.02472	-2.73408	-1.66288	-2.93178	-2.74441	-1.4045	-3.01601							2	2	2	1.8	1.8	1.8	146.65	0	12.674	14921000	4	0.0457248	1
PF3D7_1315400	-0.488743	0.265013	-0.750242	-0.800208	-0.126129	-0.642269	-1.23072	-0.0629807	-0.830242	-1.28181	0.120693	-0.781773	-0.931499	-0.679274	-0.846781	-0.682682	-0.386589	-0.694237	-1.08131	-0.278584	-0.821377	-0.84798	-0.155836	-0.599104	-1.80972	-0.560793	-1.76603	-1.6457	-0.400906	-1.342							2	2	2	4.1	4.1	4.1	47.962	0	16.958	15527000	5	0.209714	1
PF3D7_1315900	0.22875	0.400673	0.57296	0.526888	0.518545	0.736485	0.900475	1.05288	0.999987	0.835978	1.0508	0.917923	0.692482	0.725178	0.823036	0.555532	0.702024	0.576466	1.00793	1.12726	0.820499	0.827883	0.985889	0.925076	1.54923	1.25089	1.2454	1.45692	1.63297	1.23553							11	11	11	7.5	7.5	7.5	143	0	93.249	129540000	26	0.722732	1
PF3D7_1317800	0.341917	1.44132	0.49007	0.0933342	1.44889	1.06628	-0.482044	0.726322	0.238764	-0.17738	1.38025	1.15569	-1.10044	0.81366	-0.658916	-1.28765	1.1896	-0.575523	-1.53059	0.722509	-0.505545	-1.08648	0.507683	-0.177343	-1.53903	0.715958	-0.666634	-1.16543	0.658337	-0.0485001							1	1	1	7.6	7.6	7.6	16.763	0	50.931	57998000	7	0.073924	1
PF3D7_1319300	-1.64602	-1.67663	-1.37558	-1.50805	-1.61067	-1.40366	-2.09821	-1.75281	-1.32522	-1.94023	-1.67824	-1.35898	-3.05875	-2.55818	-2.12638	-2.43707	-2.38939	-1.71918	-2.11374	-1.90447	-1.6373	-2.40149	-2.08225	-1.30463	-2.54517	-2.29728	-2.24898	-2.25571	-2.56838	-2.07676							3	3	3	2.9	2.9	2.9	94.816	0	18.85	11072000	5	0.20018	1
PF3D7_1320600	-2.4775	-2.38414	-1.16408	-2.06529	-1.70086	-1.43242	-1.77231	-1.59744	-0.529755	-1.11889	-1.70404	-0.439409	-1.16371	-0.539289	-0.0189762	-0.857138	-1.1092	-0.0728035	-2.09019	-2.91352	-0.634405	-1.44601	-2.32103	-0.412939	-2.60899	-3.32305	-2.14815	-2.72283	-3.2577	-2.05044							4	4	3	16.2	16.2	11.1	24.752	0	25.738	36292000	9	0.234988	1
PF3D7_1323100	1.28667	3.73751	2.32812	1.74606	3.50534	2.3699	0.511225	2.57283	1.31721	0.646999	2.58676	1.42692	-0.218939	1.57932	0.599669	-0.0485744	1.75727	0.927578	-0.163855	1.62805	1.00085	0.294094	1.88696	1.14977	0.624847	2.2118	1.08948	0.907761	2.16019	1.32528							5	5	5	26.3	26.3	26.3	21.601	0	35.521	591640000	19	0.0345613	1
PF3D7_1323200	NaN	-4.73151	-3.85545	-4.43513	-5.01795	-3.6496	-3.46922	-3.46231	-3.43069	-2.71491	-3.89217	-2.87557	-2.93803	-3.88343	-3.68631	-2.59344	-3.55615	-3.06778	-3.32595	-3.86992	-2.75819	-3.11769	-3.78941	-2.73322	-3.425	-3.58726	-2.96343	-2.83907	-2.78016	-2.41311							2	2	2	17.1	17.1	17.1	14.192	0	12.287	6809000	3	0.0406758	1
PF3D7_1323400	3.41522	3.74038	3.35812	3.76383	3.41565	3.46939	1.30548	1.57754	0.902702	1.99007	1.49284	1.60808	1.2732	0.357153	-0.00488091	0.946758	0.836622	0.543234	0.708977	0.387251	1.24974	1.07967	1.16495	1.3542	1.80773	1.66921	1.21633	2.20835	1.98791	1.68502							5	5	5	23.2	23.2	23.2	22.092	0	70.136	498650000	23	0.100534	1
PF3D7_1324800	-1.16022	-2.18847	-1.00581	-2.28594	-1.91678	-1.21295	-3.39605	-1.72819	-1.09716	-4.28057	-2.02467	-1.16827	-3.07113	-1.18094	-0.658709	-2.97872	-0.955217	-0.852057	-4.26315	-1.2229	-0.764896	-3.51048	-1.22874	-0.517126	-3.39649	-0.864038	-0.462032	-3.43294	-0.799799	-0.551527							5	5	5	11.3	11.3	11.3	60.064	0	30.513	20406000	8	0.294508	1
PF3D7_1324900	3.58657	3.26446	3.65575	3.67085	3.60689	3.88475	4.61819	4.39756	4.81703	4.70964	4.56664	4.764	4.18421	3.97249	4.43445	4.4367	4.10944	4.43817	4.51405	4.08216	4.46969	4.77635	4.04839	4.91345	4.61431	4.214	4.82648	4.72535	4.52903	4.8239							13	13	13	32.9	32.9	32.9	34.107	0	323.31	4084900000	112	0.675443	1
PF3D7_1325100	-0.377125	-0.200542	-0.0558052	-0.573828	-0.220915	0.165327	-0.60845	-0.472147	-0.477211	-0.421585	-0.184923	-0.256741	-0.468746	-0.418535	-0.306467	0.185749	0.12574	0.158091	-1.00087	-0.70257	-0.714254	-0.314217	-0.484392	-0.199986	-1.14754	-0.936848	-0.840384	-0.649872	-0.639584	-0.46674							6	6	6	16	16	16	49.382	0	39.81	69101000	12	0.00189626	1
PF3D7_1328100	2.37632	0.900324	1.09543	1.73038	1.56199	1.33723	1.73757	1.78211	1.65651	1.84929	1.93172	1.80382	1.42019	1.43919	1.43875	1.84941	1.89622	1.75951	2.19356	2.52063	2.04714	2.27482	2.52441	2.2242	2.22273	2.55225	2.27091	2.58307	2.67875	2.40662							5	5	5	16.7	16.7	16.7	29.961	0	61.881	399540000	16	0.0625556	1
PF3D7_1330800	-4.28964	0.0821247	-0.0523605	0.744068	-0.216108	0.123878	0.980234	0.598858	0.446283	1.32305	0.795942	0.387384	-0.808872	-0.751389	-1.23386	0.000173569	-0.312063	-0.296431	-1.35023	-1.79856	-1.99597	-1.2286	-2.08644	-1.5269	-2.8502	-3.12293	-2.92068	-2.35705	-2.36861	-2.35225							3	3	3	4.7	4.7	4.7	68.009	0	21.516	85532000	7	0.487245	1
PF3D7_1331700	0.132769	-1.73784	-0.538443	0.143986	-1.18869	-0.748331	0.250883	-1.18295	-0.179358	0.197454	-0.847404	-0.113728	-0.406887	-1.38907	-0.532652	-0.330132	-1.32097	-0.484241	-0.0173359	-1.28764	-0.390526	0.152983	-1.09323	0.206394	-0.0554466	-0.919228	0.399319	0.17329	-0.451723	0.0394669							7	7	7	8.2	8.2	8.2	108.53	0	47.699	45738000	11	0.0601668	1
PF3D7_1331800	1.64528	1.54412	0.713652	1.71185	1.60512	0.847397	0.650583	0.10412	-0.350262	0.844925	0.363846	0.0738964	0.117224	-0.928879	-0.790531	0.295458	-0.303667	-0.717747	-0.0568275	-1.04265	-0.537422	0.267643	-0.61516	-0.394125	0.0581989	-0.640001	-0.432781	0.250288	-0.356098	-0.552589							3	3	3	20.9	20.9	20.9	14.993	0	69.193	349380000	12	0.0763226	1
PF3D7_1332900	1.99273	1.31308	2.1707	1.96361	1.45931	2.21273	2.41029	1.97354	2.92841	2.37437	2.11457	2.78675	1.61962	1.5328	2.26622	2.06726	1.79906	2.49466	2.41498	2.0505	2.5427	2.30495	2.09501	2.81039	2.36922	1.73145	2.77801	2.64827	2.15727	2.76045							19	19	19	14.9	14.9	14.9	151.31	0	135.14	645950000	46	0.0533222	1
PF3D7_1333000	-2.49856	-4.11863	-4.30923	-2.84265	-3.10562	-2.84312	-2.57937	-2.93739	-3.36687	-1.98533	-2.19172	-3.01052	-2.02377	-1.08398	-1.50762	-0.178579	-0.35853	0.128248	-2.13963	-2.3112	-2.57338	-2.19213	-1.82604	-2.42846	-2.41698	-2.65309	-3.2244	-1.95733	-2.51807	-2.25808							2	2	2	11.6	11.6	11.6	29.063	0	30.455	28338000	6	0.540822	1
PF3D7_1334200	NaN	-1.08902	-0.966349	-3.98075	-1.07361	-1.30621	-3.29061	-0.230644	-0.659277	-3.6198	-0.225554	-0.287298	-3.09629	-0.650293	-0.970816	-3.60531	-0.556971	-0.667196	-3.70786	-0.748207	-0.745342	-4.40425	-0.502371	-0.72271	-2.90576	0.0375805	-0.239838	-2.739	-0.0312099	-0.375898							4	4	4	6.9	6.9	6.9	62.673	0	27.116	87866000	9	0.365094	1
PF3D7_1335100	-0.719275	-1.79397	-0.806189	-0.432306	-0.596327	-0.161024	-0.704351	-0.471376	-1.08636	-0.635956	-1.18986	-0.735241	1.04852	1.04922	0.481213	1.40305	1.42038	1.19859	1.38957	1.07132	0.867481	1.52832	1.22669	1.14632	-0.593784	-0.453178	-1.01213	-0.0652733	-0.451214	-0.352142							5	5	5	13.4	13.4	13.4	41.276	0	36.678	62026000	15	0.901703	1
PF3D7_1336900	-4.55957	-0.613268	-1.44623	-3.11143	-0.990715	-1.48376	-3.761	-0.415346	-1.19001	-3.03291	-0.340506	-1.29157	-4.72845	-0.874821	-1.27782	-3.32842	-0.542761	-1.6209	-2.88298	-0.343412	-1.33534	-2.79743	-0.326788	-0.976063	-2.75027	-0.155071	-0.904259	-2.50321	0.038475	-0.94375							4	4	4	6.8	6.8	6.8	73.099	0	41.893	40419000	9	0.0900524	1
PF3D7_1337800	-4.37133	-1.8558	-1.46685	-3.60959	-1.12999	-1.10392	-2.44271	-1.77551	-1.48171	-3.42794	-1.49975	-1.23492	-2.01411	-1.27806	-0.882025	-1.9829	-0.780945	-0.912283	-1.68425	-0.749872	-0.530287	-1.77603	-0.720758	-0.166122	-0.376621	0.589317	0.640079	-0.177742	0.819359	0.373392							5	5	5	8.8	8.8	8.8	66.247	0	29.961	30278000	9	0.191771	1
PF3D7_1338100	0.0803127	0.249971	-0.525309	-0.457436	0.499681	-0.63669	0.927279	1.2643	0.355125	0.583551	1.11008	-0.0194092	0.762745	1.38522	0.388102	0.758173	1.31348	0.044445	1.40119	1.51593	0.159613	1.09678	1.41546	0.47324	1.40953	1.63911	0.697845	1.63048	1.86608	0.403259							9	9	9	20.3	20.3	20.3	59.066	0	91.596	100020000	16	0.113952	1
PF3D7_1338200	-0.402052	1.94098	0.857786	0.975143	1.68816	0.942183	-0.242138	0.713814	-0.376541	-0.476852	0.9161	0.24703	-0.962467	-0.564484	-1.24424	-0.78322	-0.101118	-1.01793	-1.01097	-0.551489	-0.470245	-0.215519	0.103355	-0.380043	-0.973017	0.62738	0.323904	-0.63076	1.07598	0.267418							4	4	4	19	19	19	25.532	0	41.104	227270000	8	0.21802	1
PF3D7_1338300	2.33716	2.02975	2.86294	2.63956	2.21568	2.86963	2.54229	1.84402	3.13914	2.73113	2.27782	3.2526	2.23341	1.51009	2.62117	2.23852	1.78559	2.81031	2.41737	2.05191	3.04984	2.57211	1.98814	3.3632	3.2926	3.08082	4.07665	3.62018	3.34697	4.29705							14	14	14	30.9	30.9	30.9	47.777	0	207.11	983860000	44	0.206004	1
PF3D7_1339700	-1.33637	0.928623	-1.20599	-1.42732	-1.52165	-0.958797	-1.90715	-2.5074	-1.76833	-2.04364	-2.4858	-1.92941	-2.47139	-2.41514	-1.65918	-1.76393	-1.73288	-1.53137	-2.6943	-2.64211	-2.4908	-2.152	-1.88056	-2.01692	-0.216778	-0.549274	-0.881071	0.0490456	-0.243502	-0.247128							1	1	1	0.4	0.4	0.4	231.55	0.010081	6.0804	14511000	3	0.433923	1
PF3D7_1340600	-3.06533	-0.65556	-2.17511	-2.7295	-0.482952	-2.19365	-2.69783	-0.276524	-1.1822	-2.50419	-0.209303	-1.53643	-2.71747	-0.429592	-1.83426	-2.0906	-0.337963	-1.69178	-2.80339	-0.400593	-1.53612	-2.51885	-0.363708	-1.50027	-2.13205	-0.129816	-1.16724	-2.1372	0.251694	-1.24249							5	5	5	10.6	10.6	10.6	67.554	0	33.815	32517000	9	0.0578329	1
PF3D7_1341200	2.50282	3.86966	3.22177	2.81293	3.96049	3.42248	2.30799	3.23792	2.7732	2.43306	3.38123	2.92967	1.44089	1.82291	1.61963	1.51184	2.47758	2.21428	2.14354	3.69156	2.57586	2.20699	3.55667	2.32579	2.52097	3.93323	2.02708	2.91302	3.04932	3.44799							9	9	9	41.8	41.8	41.8	21.746	0	312.52	1756000000	52	0.144449	1
PF3D7_1341300	3.16524	2.10796	2.87171	2.76033	1.88739	2.92824	1.06733	0.349857	0.892948	0.839893	1.16133	1.39588	0.0399494	-1.28317	0.0923195	0.214233	-0.572508	0.170454	-0.451145	-1.07391	0.481279	0.706305	-0.539968	0.834202	0.30859	-0.258997	0.375004	0.291842	-0.340366	0.394463							3	3	3	16.6	16.6	16.6	21.453	0	34.07	742780000	21	0.157574	1
PF3D7_1341900	-2.88904	-1.4272	-1.30616	-1.96591	-1.2873	-1.62748	-2.38383	-2.20429	-2.10875	-2.10916	-2.24479	-1.94707	-3.31965	-2.13008	-1.68174	-2.49226	-1.65995	-1.66785	-2.02909	-2.05347	-1.83753	-2.41409	-1.77317	-1.36338	-2.06927	-1.82244	-1.38908	-2.16998	-1.80773	-1.33029							5	5	5	20.2	20.2	20.2	27.801	0	30.492	12597000	9	0.171568	1
PF3D7_1342000	4.71598	4.9858	5.0957	5.89238	4.70143	5.25085	2.42292	2.25305	2.49114	2.98406	2.51247	2.79204	2.03028	1.30191	1.86383	2.36865	1.92778	1.99092	1.37371	1.0576	2.08585	1.99055	1.70231	2.40621	1.18559	1.04097	1.56501	1.79417	1.17152	1.80635							12	12	12	31.7	31.7	31.7	35.384	0	323.31	792710000	54	0.40926	1
PF3D7_1342400	-2.52489	-1.20424	-2.50356	-2.03026	-1.12591	-2.65696	-2.31572	-0.886127	-1.80178	-2.27036	-0.824581	-1.45518	-2.60871	-1.39241	-2.14605	-2.67881	-1.2631	-1.96876	-2.75807	-1.3946	-2.18417	-2.81924	-1.32915	-2.03892	-2.93795	-1.50854	-2.20887	-2.68459	-1.33242	-2.00978							1	1	1	2.9	2.9	2.9	45.284	0	9.4091	51846000	4	0.0791459	1
PF3D7_1342600	-0.192228	-0.668798	0.285387	0.41239	0.481388	0.270004	0.414827	-0.321743	-0.0443592	0.277262	-0.3937	-0.17148	2.70359	2.84602	2.79155	2.70123	2.74972	2.68319	1.60264	1.49112	1.3189	1.51076	1.65643	1.69613	2.05804	1.95683	2.36595	2.09284	2.35765	2.19613							13	13	13	15.5	15.5	15.5	92.276	0	166.99	248220000	34	0.961407	1
PF3D7_1343000	2.90556	2.70629	3.17452	2.51521	3.04076	3.28155	3.81678	4.28263	4.26726	3.79172	4.39557	4.39535	3.77477	4.37573	4.55844	4.05348	4.41363	4.5954	3.87901	4.44616	4.45786	3.93465	4.16643	4.71339	4.41771	4.86181	4.88909	4.47674	4.98471	4.84655							12	12	12	45.5	45.5	45.5	31.043	0	323.31	3333200000	103	0.0215581	1
PF3D7_1343700	-0.889002	0.0210629	-0.245321	-1.13491	-0.0561504	-0.261175	-1.28136	-0.186321	-0.697206	-1.29591	-0.199619	-0.399521	-1.13729	0.0965195	-0.267357	-0.893698	0.542332	0.0387459	-1.23719	0.302998	-0.394547	-1.15921	0.481125	-0.0413494	-1.57409	-0.247227	-0.747469	-1.24531	-0.0950584	-0.263681							7	7	7	9.5	9.5	9.5	83.664	0	48.071	45981000	14	0.0945264	1
PF3D7_1344200	0.549723	-0.445122	-3.37347	0.474363	-0.313501	-3.29635	0.0506897	-0.655979	-3.64005	0.0456924	-0.421799	-4.61929	0.863697	0.195278	-2.38547	1.25476	0.670166	-2.42432	-0.188856	-0.841597	-3.93153	0.125084	-0.545454	-2.77345	0.868353	0.0429707	-2.67391	0.887331	0.424444	-2.59317							9	9	9	9.3	9.3	9.3	108.18	0	59.26	32721000	15	0.00889422	1
PF3D7_1344800	-2.58051	-0.6341	-2.10843	-3.48275	-1.03896	-2.02888	-2.22532	-0.984062	-1.20433	-2.28143	-0.446009	-1.29423	-2.07773	-0.400368	-0.827087	-2.10853	-0.0686111	-0.76899	-2.70596	-0.971062	-1.49115	-1.99544	-0.238468	-1.25308	-3.00056	-1.62718	-2.66034	-3.10499	-1.57323	-2.11005							3	3	3	8.5	8.5	8.5	43.251	0	20.867	15113000	6	0.167718	1
PF3D7_1345800	-0.456078	0.0829163	-0.62948	0.260239	0.317301	-0.541477	1.15816	0.767902	0.568523	1.34733	1.11088	0.3759	0.757704	1.29759	0.381517	1.85895	1.84544	1.06063	1.17968	1.36084	-0.0801926	1.05439	1.45895	0.0640411	0.916735	0.443462	-0.420269	1.39276	1.04415	0.0182953							7	7	7	6.5	6.5	6.5	118.92	0	51.94	86693000	13	0.421148	1
PF3D7_1346100	-3.191	-1.77006	-3.49583	-4.19886	-1.66222	-3.4117	-5.42677	-1.24057	-4.34013	-4.94746	-1.65331	-5.35998	-2.06746	-0.21656	-2.51875	-2.03993	-0.373695	-2.61432	-3.15801	-1.80404	-4.22725	-3.15304	-1.17859	-3.45597	-3.04109	-1.31904	-3.62796	-3.55454	-0.933388	-3.15997							4	4	4	9.1	9.1	9.1	52.223	0	28.277	13430000	5	0.106778	1
PF3D7_1346300	1.94937	0.985666	0.877182	1.98977	1.30828	0.976145	1.45588	0.318695	-0.176809	1.44527	0.533697	-0.191755	1.11997	0.655361	0.388052	1.32107	0.897385	0.633968	1.34848	1.1198	0.680975	1.33477	0.94701	0.284449	2.88577	2.81739	1.44972	3.47112	2.23294	2.38763							5	5	5	24.6	24.6	24.6	24.984	0	109.27	329670000	23	0.124388	1
PF3D7_1347200	-3.19418	-0.852873	-2.13695	-1.90485	-1.04675	-2.40474	-1.08892	-0.393156	-1.56741	-1.48782	-0.407055	-1.27916	0.401821	1.20187	-0.310163	0.124393	0.664263	-0.662592	-0.433027	-0.209654	-1.58372	-0.482761	0.0415382	-1.08582	-1.94356	-1.49386	-2.31665	-1.78187	-1.08022	-2.68103							2	2	2	4	4	4	47.631	0	25.517	61226000	7	0.129105	1
PF3D7_1347500	2.4186	1.25214	1.64865	2.31285	1.42496	1.69516	3.09429	2.49835	2.43667	3.16038	2.55899	2.52675	2.79515	1.93664	2.07924	2.75276	1.80947	2.0281	2.69557	1.83247	1.85959	2.69996	1.7013	2.18485	2.7055	2.03976	2.21609	2.89338	2.35532	2.17156							14	14	14	38.4	38.4	38.4	42.159	0	186.01	514070000	38	0.0295053	1
PF3D7_1347700	-2.02227	-4.07355	-2.54527	-2.5493	-3.55952	-2.64421	-2.58704	-4.98	-3.92219	-3.56045	NaN	-4.35895	-3.08589	-4.98619	-3.11479	-2.84197	-5.14975	-3.235	-2.05457	-3.47314	-1.99677	-1.8958	-3.36533	-2.10331	-1.40722	-3.0189	-1.62837	-1.11796	-2.84747	-1.92693							3	3	3	6.5	6.5	6.5	66.039	0	18.436	8940000	5	0.0178482	1
PF3D7_1349200	2.37992	1.71614	1.96729	1.59381	1.49727	2.01849	1.02325	0.350004	0.892122	1.02139	0.550598	1.06432	0.729179	0.615913	0.946402	0.898251	0.581333	0.990698	1.06861	0.620951	1.05365	1.1397	0.567631	1.16849	2.10455	1.24551	2.15235	2.10042	1.57294	2.00386							14	14	14	16.1	16.1	16.1	101.42	0	97.314	195320000	30	0.56186	1
PF3D7_1350100	1.44232	1.30437	1.69767	1.22277	1.4232	1.69423	1.99191	2.44787	2.47355	2.06252	2.61601	2.38846	1.58559	2.12037	2.01907	2.01793	2.31554	2.0602	1.80862	2.26788	1.95945	2.17356	2.33815	2.41022	2.04321	2.38013	2.51945	2.1609	2.77776	2.49035							17	17	17	31.9	31.9	31.9	67.59	0	135.06	272910000	50	0.0678183	1
PF3D7_1350500	-2.75743	-1.74281	-2.30184	-2.71664	-2.48047	-2.1751	-2.47278	-2.05087	-2.42112	-3.18556	-2.25819	-2.23677	-1.98906	-2.10727	-2.23164	-1.79292	-1.51109	-1.62307	-1.10981	-0.814903	-1.36085	-1.2661	-0.790487	-2.06794	-1.8442	-1.69926	-2.62006	-1.3271	-1.79462	-1.79953							3	3	3	1.7	1.7	1.7	133.58	0	18.965	22634000	4	0.223032	1
PF3D7_1351100	-2.49224	-2.63896	-1.82224	-1.27119	-2.15747	-1.8854	-2.05544	-1.26521	-0.733093	-2.0277	-0.969086	-0.775278	-2.19299	-1.37388	-0.884809	-2.17816	-0.679285	-0.531582	-1.94169	-1.20423	-0.527597	-1.87419	-0.804575	-0.323246	-2.09124	-0.997976	-0.446505	-1.90612	-0.787796	-0.000677109							3	3	3	18.6	18.6	18.6	18.691	0	21.847	55650000	9	0.684321	1
PF3D7_1351400	5.99318	5.12637	4.17784	6.5511	4.8475	4.50089	4.41452	2.99724	2.09549	4.41957	2.78653	2.30136	3.88141	2.40543	1.67688	4.08655	2.31327	1.88771	3.55013	1.6278	1.67933	4.23637	1.96872	2.04463	4.41628	2.57866	2.00254	3.84735	2.70221	2.21686							10	10	10	36.5	36.5	36.5	23.414	0	98.72	1818000000	37	0.0866146	1
PF3D7_1352500	0.89098	0.467821	0.583858	0.285946	0.589798	0.926426	0.075325	0.263323	-0.0996265	0.196232	0.697746	0.0627861	1.85815	2.23646	1.94567	2.79925	2.47411	2.60602	0.50421	0.545586	0.484661	1.48403	1.23063	1.1556	1.04625	0.657755	0.85882	1.18679	1.03245	0.987236							4	4	4	18.3	18.3	18.3	23.988	0	46.884	141930000	13	0.073361	1
PF3D7_1353800	-0.428125	-0.990941	-0.729008	0.685015	-0.752113	-0.458881	1.25311	-0.341049	0.151205	1.34623	0.0194206	0.150719	1.3192	-0.18462	-0.124048	1.07259	-0.309341	-0.0545883	1.75652	-0.0586433	0.303255	1.73327	0.102249	0.429655	1.84717	0.409876	0.682219	1.94248	0.565685	0.779917							6	6	6	21.1	21.1	21.1	27.947	0	39.098	87606000	13	0.505973	1
PF3D7_1353900	0.742357	1.00276	1.67348	0.896763	1.04551	1.80808	2.21797	2.26108	2.78862	2.51865	2.52385	2.92439	1.24934	1.17581	2.07457	1.64412	1.52744	1.97368	1.57895	1.58155	2.4659	2.33258	2.01168	2.86619	1.53464	1.68881	2.51506	1.67774	1.87361	2.72617							6	6	6	23.7	23.7	23.7	27.228	0	91.838	336160000	25	0.100317	1
PF3D7_1354500	-1.82562	-0.218142	0.0988312	-1.91569	0.0423565	0.262934	-1.02537	1.42178	1.1213	-0.864937	1.40105	1.3469	-2.19031	0.533812	0.830307	-0.971416	0.811348	0.878258	-1.17606	0.844044	1.00915	-0.931229	1.07674	1.24281	-0.88674	0.972731	1.19755	-0.961334	1.2377	1.29954							6	6	6	11.3	11.3	11.3	50.064	0	45.527	87359000	11	0.0415699	1
PF3D7_1355500	0.686634	-0.436354	1.2613	1.70644	-0.393227	1.54668	1.58762	-0.512533	1.74887	1.93846	0.179195	1.07509	0.369217	-0.756859	1.05878	1.34912	-0.399685	1.24512	1.25788	-0.273048	0.82967	1.54049	-0.0122719	1.66304	1.39926	-0.00105476	1.48361	1.64542	0.32855	1.55317							12	12	12	17.8	17.8	17.8	76.888	0	84.327	90992000	20	0.207203	1
PF3D7_1357100	4.63148	3.966	4.31877	4.54024	4.06106	4.33849	4.31241	3.934	4.04963	4.37859	4.15276	4.31352	4.08456	3.54617	3.86707	4.09901	3.77674	4.03698	4.37333	3.82435	4.17295	4.4813	3.94254	4.34192	5.51234	4.99129	5.38716	5.79898	5.23017	5.36981							34	34	33	68.6	68.6	66.1	48.958	0	323.31	7302400000	193	0.0109142	1
PF3D7_1357800	0.712305	0.49818	0.436502	1.0365	0.680117	0.553305	1.70036	1.50919	1.33558	1.73714	1.65506	1.38539	0.826614	0.979025	0.752354	1.20075	1.22384	0.778559	1.5086	1.33932	0.89155	1.53771	1.39039	1.1063	1.73109	1.50917	1.35582	1.8964	1.69981	1.30942							14	14	14	32.1	32.1	32.1	57.977	0	109.73	221470000	39	0.550148	1
PF3D7_1357900	-0.391502	0.116364	0.698788	-0.0408058	0.125971	0.93519	0.377556	0.892719	1.55829	0.575121	1.16546	1.77867	-0.493132	0.122927	0.797985	-0.239864	0.236654	0.958033	0.0182343	0.218458	1.00353	-0.0754051	0.457052	1.34795	0.0792389	0.380648	1.33637	-0.00831985	0.525496	1.28037							8	8	8	24.8	24.8	24.8	28.379	0	56.041	121880000	19	0.172701	1
PF3D7_1358800	2.24693	3.0989	2.71536	2.23327	2.87017	2.90305	0.452045	2.02411	1.31552	0.819769	2.21419	1.8885	0.0411072	0.87714	0.481918	-0.154816	1.20819	0.812351	-0.473442	0.624563	1.00351	0.0332661	1.10442	1.17299	0.0103607	1.36508	1.00199	0.512268	1.2536	1.27941							8	8	8	41.7	41.7	41.7	17.25	0	70.528	277890000	22	0.0184235	1
PF3D7_1359400	-0.760445	-1.69989	-1.39574	-0.488358	-1.03493	-1.17896	-0.073103	-1.06797	-0.801315	0.104317	-0.357103	-0.698532	-0.843443	-1.60225	-1.44151	-0.270983	-1.10233	-1.07034	-0.43483	-0.635311	-1.20137	-0.131311	-1.12475	-0.963881	-0.464684	-0.944759	-0.875916	-0.422407	-0.973974	-0.693256							6	6	6	11	11	11	57.114	0	42.849	43728000	11	0.480685	1
PF3D7_1360800	1.2299	0.605749	1.15628	1.21447	0.859735	1.49334	1.76321	1.21598	1.76995	1.73485	1.49126	1.63076	1.68938	1.70496	2.07605	2.10535	2.04752	2.25546	1.97813	1.96482	2.13572	2.27047	2.02984	2.43907	2.8936	2.48022	3.08829	3.25181	2.92132	2.94879							23	23	23	21	21	21	138.86	0	228.92	296970000	52	0.28805	1
PF3D7_1360900	-2.9129	-0.0074501	-1.7529	-2.18956	-0.418049	-1.27952	-2.17066	-0.391371	-1.10089	-1.44591	-0.31863	-1.11436	-2.29366	-0.18223	-1.43095	-1.74044	-0.0523186	-1.35624	-2.41923	-0.473223	-1.90638	-1.36681	-0.298521	-1.33012	-2.11355	0.162954	-1.206	-2.2325	0.0384026	-1.06762							3	3	3	6.9	6.9	6.9	44.813	0	60.947	32296000	6	0.0948573	1
PF3D7_1361100	-2.36192	-0.395605	-2.72255	-4.08933	-0.539305	-2.53448	-2.69157	-0.980885	-3.08964	-3.66752	-0.911835	-2.18229	-2.29288	-0.538271	-2.42507	-2.13984	-0.483278	-2.50856	-1.93127	-0.447508	-2.63067	-2.03386	-0.507366	-2.22974	-2.11183	-0.585247	-2.56115	-2.23248	-0.467333	-2.83619							6	6	6	7.6	7.6	7.6	106.68	0	36.876	45731000	12	0.168565	1
PF3D7_1361800	2.52721	2.47487	2.67165	2.42739	2.68062	2.51446	2.33051	2.23542	2.41052	1.98764	2.05772	2.39107	3.12637	3.59571	3.66143	3.20707	3.84935	3.63364	4.01592	4.33203	3.84303	3.82555	4.48306	4.52982	4.29209	4.52063	4.73586	4.5221	4.97338	4.70118							43	43	43	16.2	16.2	16.2	291.02	0	323.31	1494900000	120	0.0626502	1
PF3D7_1361900	1.62874	2.21309	1.91274	2.08127	2.43883	2.00442	3.52313	3.61045	3.154	3.70804	3.79718	3.33612	2.63508	2.71621	2.32306	3.20498	3.27566	2.49476	2.61474	2.64236	2.49436	3.57946	3.19548	3.27838	2.43592	2.63393	2.55654	2.77366	3.09298	2.74605							12	12	12	42	42	42	30.586	0	188.01	1832400000	61	0.52399	1
PF3D7_1363400	-2.96979	-1.76264	-3.46838	-2.17157	-1.89756	-2.87095	-2.67165	-1.19267	-2.1191	-2.79004	-1.12752	-2.84206	-2.92432	-1.32573	-2.41177	-2.83172	-1.33817	-2.46421	-2.68772	-1.4984	-2.49387	-3.22699	-1.32946	-2.01252	-2.37428	-1.23402	-1.44994	-2.99444	-1.08804	-1.62607							5	4	4	4.8	4	4	107.61	0	28.672	23310000	7	0.29142	1
PF3D7_1364100	-4.4539	NaN	-6.25283	-3.50147	-6.4136	-4.10897	-3.17677	-4.19417	-4.35294	-2.92775	-5.07409	-4.41464	-1.62776	-2.94793	-2.00946	-1.11753	-2.59945	-1.54805	-1.96594	-3.93016	-3.13597	-2.22138	-3.20413	-2.32408	-3.67334	-5.89497	-3.75077	-3.76983	-5.20632	-3.92163							1	1	1	1.5	1.5	1.5	92.727	0	7.8581	9834000	3	0.190925	1
PF3D7_1366500	0.496702	0.503094	0.275568	0.0855122	0.604511	0.358183	0.61805	1.55618	1.53464	0.733727	1.58162	1.6391	0.346518	1.61694	1.62952	0.588196	1.62216	1.63634	0.855404	1.75837	1.82082	0.658257	1.68077	2.01559	1.14332	2.10645	2.26671	1.29519	2.29296	2.23996							9	9	9	52.3	52.3	52.3	17.012	0	96.561	193620000	27	0.1709	1
PF3D7_1367700	0.796783	0.50605	-0.454325	0.961241	0.336327	-0.415138	0.972559	0.632215	-0.0574589	1.0181	0.75877	0.269781	0.455084	0.252298	-0.510372	0.47518	0.50276	-0.479094	0.672894	0.55374	-0.349689	0.766296	0.581568	-0.0304279	0.80574	0.419294	0.121828	0.956081	0.864912	-0.0231876							12	12	12	8	8	8	165.13	0	77.003	85167000	22	0.00676221	1
PF3D7_1368100	-0.673586	-0.430008	-0.34193	-0.540737	-0.472513	-0.473948	0.000846863	0.461012	0.266098	0.051527	0.150124	0.0408916	0.00930214	0.173559	0.201187	0.175871	0.359734	0.192764	0.440109	0.408758	0.534704	0.332159	0.727028	0.675493	0.661364	0.432535	0.87166	0.674704	0.712427	0.923288							6	6	6	15.8	15.8	15.8	35.211	0	52.419	99007000	12	0.0467423	1
PF3D7_1401300	NaN	-2.04757	-4.5446	NaN	-1.04348	NaN	-1.13035	0.45714	-3.03911	-5.23478	-2.92404	NaN	0.0570374	2.09883	-0.775343	NaN	-2.13852	NaN	-0.765654	0.0258484	-3.59664	NaN	-2.62663	NaN	-5.95711	-2.62585	-5.73972	-7.1173	-2.21504	NaN							5	5	5	12.9	12.9	12.9	55.198	0	30.934	46086000	7	0	0.996532
PF3D7_1401600	-3.77585	-2.17061	-2.32675	-3.15738	-1.48246	-1.71227	-4.07186	-1.8095	-2.02594	-3.9088	-1.70734	-2.18786	-3.43346	-1.22504	-0.700064	-2.996	-1.21428	-0.733822	-3.42879	-1.40465	-0.708694	-3.6916	-1.6395	-0.604523	-1.35008	0.398764	0.357689	-1.3843	0.464516	0.449217							6	6	6	15.3	15.3	15.3	55.826	0	45.301	35852000	16	0.365407	1
PF3D7_1401800	-2.67812	-5.25815	-3.5398	-1.45701	-3.77316	-2.734	-1.75093	-4.04843	-2.94574	-1.93552	-3.94244	-2.22517	-1.44409	-3.92638	-2.75866	-2.1123	-3.85254	-2.89462	-1.36141	-3.85338	-2.50494	-1.66447	-3.87301	-2.35139	-2.14497	-3.69783	-2.27142	-1.76843	-4.08861	-2.28192							3	3	3	5.5	5.5	5.5	52.206	0	18.683	10697000	4	0.506313	1
PF3D7_1402300	-0.138445	0.324612	0.135967	0.421852	0.835295	0.181738	0.815498	1.0369	0.505329	0.616081	1.10838	0.230606	0.986433	1.25287	0.882196	0.915281	1.31048	0.601828	1.58193	1.88834	1.0744	1.37487	1.72453	1.22858	1.9616	1.90224	1.33327	2.07895	2.09128	1.50492							9	9	9	12.5	12.5	12.5	78.38	0	88.85	191740000	21	0.730376	1
PF3D7_1403900	-2.4536	-5.47612	-2.67365	-1.45586	-5.88203	-2.37128	-0.943838	-4.46211	-2.00616	-0.92997	-4.61949	-2.3819	-0.752872	-4.61334	-2.417	-1.18098	-3.95573	-2.27513	-0.22517	-3.31962	-1.60261	0.453947	-2.46715	-1.02702	-0.356134	-3.23412	-1.30853	-0.087286	-3.29986	-1.36211							4	4	4	12.1	12.1	12.1	35.219	0	26.295	27336000	6	0.0622397	1
PF3D7_1404900	-0.877344	-3.76904	-1.77628	-1.75	-3.59189	-1.88459	-2.06037	-4.56267	-1.97035	-1.44515	-5.33509	-2.21894	-1.49489	-3.74975	-1.57367	-1.84706	-4.04609	-1.20114	-2.39384	-4.88077	-1.96548	-2.1393	-4.61001	-2.04169	-0.602575	-2.56727	-0.676905	-0.573265	-2.33278	-0.692163							3	3	3	8.1	8.1	8.1	34.725	0	17.866	12635000	5	0.091842	1
PF3D7_1405600	-5.41286	-2.06036	-1.67363	-2.68715	-1.50514	-1.37488	-0.379402	0.147778	0.0358868	-0.0369244	0.297716	0.136171	-1.39183	-0.928629	-0.762316	-0.897457	-0.543728	-0.834219	-0.924786	-1.23218	-1.04569	-0.919214	-1.05548	-1.01696	-2.49631	-2.2372	-1.58089	-1.97096	-2.16892	-1.66684							3	2	2	7.4	5.4	5.4	40.599	0	14.485	25410000	5	0.4015	1
PF3D7_1407800	-0.0752163	-0.781948	-0.674284	-0.512581	-0.717115	-0.0829735	0.0365067	-0.204529	0.0591679	0.189293	-0.120115	0.362526	0.435247	-0.553953	-0.310205	0.0623226	-0.105831	0.215698	-0.18858	-0.557158	-0.136576	-0.043602	-0.664915	0.23955	-1.42664	-1.93531	-0.7714	-1.00838	-1.72283	-0.703056							6	6	6	17.4	17.4	17.4	51.046	0	40.207	53336000	12	0.0899537	1
PF3D7_1408000	0.287132	-0.947737	-0.924847	-0.296503	-0.37377	-0.801811	1.30968	1.75194	1.02712	1.38593	1.93086	1.16584	1.21759	1.57464	0.815466	1.49763	1.57349	0.894817	0.931778	1.23454	0.567673	1.28367	1.28099	0.812693	-1.03987	-0.967829	-1.18593	-0.961897	-0.713831	-1.52305							5	5	5	13.2	13.2	13.2	51.48	0	54.087	99536000	17	0.0290682	1
PF3D7_1408100	0.796202	-1.18071	0.0226517	0.736595	-0.802584	0.238636	1.57863	0.948479	1.25619	1.8511	1.15575	1.65972	1.53564	0.679073	1.04202	1.53189	0.888361	1.45136	1.19882	0.107244	1.03502	1.37884	0.575647	1.38901	-0.493738	-1.59169	-0.364491	-0.0733433	-1.27924	-0.248848							6	6	6	12.6	12.6	12.6	51.693	0	43.857	85031000	16	0.0863078	1
PF3D7_1408600	3.11127	2.99263	3.09992	3.27999	2.91294	3.43734	1.35497	0.892719	1.75417	1.78065	1.71762	1.98924	0.259041	-0.48049	0.296789	0.601864	-0.180038	0.223471	0.24144	-0.0712891	0.542908	0.781778	-0.0590115	0.794083	0.897964	0.683571	1.04744	1.39282	0.50783	1.40156							7	7	7	26.6	26.6	26.6	25.051	0	323.31	337490000	24	0.37241	1
PF3D7_1410400	1.52552	1.05475	1.46814	1.19927	0.965359	1.53936	0.64395	0.206707	0.4179	0.56275	-0.123381	0.729153	3.11358	3.09684	3.75751	3.55779	3.25004	3.95579	2.51636	2.39204	2.81279	2.78265	2.43897	3.18092	2.2618	1.59486	2.67498	2.29363	2.01026	2.68709							20	20	20	26.7	26.7	26.7	90.052	0	252.26	407940000	48	0.197962	1
PF3D7_1410600	0.0360775	0.998623	-0.24074	0.303635	1.00527	-0.157784	0.401901	1.2371	0.479931	0.279953	1.37592	0.549517	-0.1276	0.638281	0.023901	0.109955	0.975605	0.164635	0.306065	1.21903	0.35634	0.478598	1.14717	0.589666	0.656525	1.63461	0.725	0.890236	1.68275	1.19691							10	10	10	24.5	24.5	24.5	51.244	0	176.33	215460000	17	0.083373	1
PF3D7_1412300	NaN	0.978992	0.297522	-5.76581	0.932634	0.513632	-5.68304	1.49453	0.697592	-4.20196	1.70358	1.15614	-5.07604	0.798794	0.180141	-4.80433	1.06291	0.603041	-4.26478	1.10595	0.852291	-4.954	1.33132	1.43484	-4.94225	1.81264	1.34493	-3.83304	1.54233	1.36219							3	3	3	23.2	23.2	23.2	14.438	0	19.325	175840000	8	0.289923	1
PF3D7_1412500	-0.329117	-0.858513	-0.463661	-0.0943546	-0.575775	-0.509109	-0.454979	-0.64172	-1.18	-0.00975418	-0.544502	-0.401508	-1.08869	-1.35167	-1.53493	-1.23047	-0.714199	-1.59444	-1.03028	-1.25721	-0.85935	-0.635109	-1.11373	-1.09416	-0.357113	-0.658913	-0.580675	-0.288452	-0.469652	-0.777309							8	7	6	26.9	22.6	18.1	42.605	0	41.849	46691000	14	0.29073	1
PF3D7_1414300	1.71797	1.47297	0.650993	2.09427	1.33345	0.679409	-0.000844955	-0.263617	-0.905638	0.269024	0.0551853	-0.0686913	-0.566809	-1.4114	-0.960243	-0.134602	-0.502363	-1.1724	-0.553738	-0.818392	-1.53776	-0.275906	-0.818367	-1.0779	-0.0568123	-0.456034	-1.30689	-0.0217018	-0.539185	-0.999758							3	3	3	11.9	11.9	11.9	25.216	0	42.774	174880000	6	0.0587568	1
PF3D7_1414400	-3.27909	-1.79639	-2.42353	-2.3066	-2.19655	-3.30759	-2.44659	-2.10795	-2.7171	-2.13011	-2.31979	-2.62748	-1.89227	-1.5066	-2.0728	-1.5096	-1.48059	-2.06416	-1.30425	-1.52849	-2.11395	-1.34228	-1.2955	-2.08935	-0.896208	-1.12183	-1.24912	-0.814859	-1.03384	-1.38149							2	2	2	7.9	7.9	7.9	34.904	0	36	40470000	5	0.0650294	1
PF3D7_1416500	1.04126	1.43193	1.36685	1.17585	1.71469	1.51626	1.26417	1.68339	1.64307	1.06598	1.83252	1.58563	0.618814	1.31806	1.65392	1.33768	1.89744	1.6803	2.78834	3.10341	3.03987	3.28207	3.57135	3.80224	2.00306	2.42669	2.86228	2.41983	3.04011	2.79163							14	14	14	25.3	25.3	25.3	52.546	0	262.44	1033400000	49	0.40352	1
PF3D7_1416900	-2.36377	-1.24778	-1.82311	-2.16222	-0.801783	-2.15491	-2.10609	-0.427111	-0.925142	-1.86709	-0.492424	-0.887209	-2.489	-0.860262	-1.50799	-1.84962	-0.717913	-1.53321	-2.19484	-0.556561	-1.15585	-1.79442	-0.226254	-0.899731	-1.60918	0.0171986	-0.76181	-1.60182	-0.00158119	-0.229059							8	8	8	47.6	47.6	47.6	16.653	0	71.766	37603000	16	0.0660552	1
PF3D7_1417500	-3.49217	-2.32571	-2.63791	-3.55124	-2.2291	-2.71943	-2.44824	-2.03146	-2.1319	-2.63787	-2.01226	-2.28769	-1.90564	-2.14315	-2.49432	-2.77943	-1.65406	-2.17036	-2.73391	-2.11089	-2.65892	-2.98961	-2.0526	-2.40751	-2.99883	-2.36632	-3.32014	-3.42646	-2.2406	-2.93159							3	3	3	7.1	7.1	7.1	52.941	0	19.774	7652200	4	0.00927807	1
PF3D7_1419300	-4.69087	-2.71689	-3.05848	-3.93175	-3.47171	-3.16555	-3.30523	-2.33723	-2.23915	-3.39652	-2.30649	-2.1319	-4.36363	-2.81541	-2.75984	-3.89253	-2.67578	-2.74251	-3.58646	-2.44474	-2.69549	-3.85117	-2.61404	-2.79803	-3.63555	-2.49379	-2.80345	-3.68288	-2.5345	-2.43555							2	2	2	11.8	11.8	11.8	24.789	0	13.212	10809000	4	0.0175455	1
PF3D7_1419800	-3.15033	-1.96935	-2.18449	-3.448	-2.05094	-2.281	-2.11664	-0.632385	-1.22656	-2.43116	-0.664009	-1.00263	-2.69563	-1.05555	-1.4036	-1.77454	-0.902069	-1.61647	-1.50759	-0.238214	-0.643375	-0.831755	0.0312805	-0.116333	-1.43496	-0.234129	-0.572828	-1.01117	0.251476	-0.563189							6	6	6	11.6	11.6	11.6	56.491	0	41.116	41351000	10	0.100851	1
PF3D7_1420400	0.496861	0.379913	0.183207	0.301586	0.442013	0.090538	0.346535	0.0175877	0.11157	0.378473	0.143385	0.258158	0.22249	-0.0650101	0.287785	0.390287	0.220255	0.329073	0.706751	0.334656	0.722025	0.688858	0.465023	0.718719	1.43914	0.985228	1.373	1.50867	1.24079	1.12078							10	10	10	10.1	10.1	10.1	104.3	0	73.619	99717000	22	0.213066	1
PF3D7_1421200	1.71977	2.53022	1.68738	2.26513	2.16345	1.64467	0.549454	1.47053	0.73283	0.972935	1.73694	1.62936	-0.0622864	0.484154	-0.20079	-0.110128	0.908726	0.187527	0.0173359	0.607313	0.772911	0	1.02196	0.715355	0.139107	0.920879	0.543413	0.414419	0.922173	0.559565							6	6	6	46.7	46.7	46.7	11.664	0	46.068	270720000	17	0.0460976	1
PF3D7_1423300	-0.0854053	0.262716	0.803741	0.416071	0.405869	0.736845	0.172543	-1.12148	-0.299791	-0.105494	-1.17412	-0.425316	0.47415	0.0803146	0.613247	0.598978	0.477819	0.695211	0.76252	0.695307	1.21631	1.21981	0.890366	1.48615	1.33396	1.21594	1.81488	1.54772	1.61072	1.65673							12	12	12	10.8	10.8	10.8	112.58	0	95.274	99156000	22	0.275558	1
PF3D7_1424100	1.91171	3.20409	2.34112	1.97979	3.09512	2.4316	2.10211	3.411	2.79557	2.17304	3.6801	2.95787	1.60977	2.49921	1.85334	1.61996	2.75258	1.94882	1.38064	2.59148	1.91026	1.59757	2.73034	2.17901	1.89644	3.30957	2.6547	2.2398	3.42032	2.94735							11	11	11	35	35	35	33.998	0	118.55	645650000	42	0.0109135	1
PF3D7_1424400	1.91644	3.21123	3.13451	2.48627	3.02402	3.60547	0.789591	1.70346	2.09645	1.05524	1.86322	2.34698	0.126713	0.783033	1.33215	0.508278	1.17866	1.58209	0.241079	1.17337	1.638	0.293846	1.14312	1.77205	0.174091	1.59541	1.67684	0.46838	1.3403	1.9798							7	7	7	18.7	18.7	18.7	32.681	0	83.198	230110000	22	0.20796	1
PF3D7_1426000	2.56976	2.10393	1.4924	2.92432	1.84084	1.81796	1.18344	0.735233	0.169256	1.36815	0.716082	0.420252	-0.00776482	-1.28349	-0.866806	0.491512	-0.635456	-0.556833	-0.036108	-0.845333	-0.694832	0.157068	-0.290388	-0.021225	1.13819	0.116606	-0.269537	0.948729	0.102316	0.0463161							5	5	5	30.4	30.4	30.4	18.795	0	34.185	414580000	26	0.104256	1
PF3D7_1426100	0.963631	1.6005	1.50256	0.472221	1.72616	1.69584	1.29527	1.04342	1.8242	0.947758	1.5678	1.53118	0.536604	1.0246	1.25986	1.28365	1.0997	2.25756	2.29227	3.33776	2.56628	2.2515	3.1793	1.29305	3.26756	4.58708	2.32966	3.74819	3.3783	4.59153							6	6	6	30.4	30.4	30.4	19.393	0	119.98	818690000	23	0.0427915	1
PF3D7_1426200	0.153873	-0.0338345	0.49052	0.118881	0.247437	0.471395	0.825827	0.377317	0.829859	0.888168	0.670851	0.827274	0.201664	0.279604	0.47773	1.04441	0.655806	0.832285	0.767977	1.07229	0.674335	1.01433	1.01992	0.912649	1.09019	0.998922	1.01661	1.45861	1.21855	1.53704							6	6	6	14.2	14.2	14.2	47.446	0	44.08	115240000	18	0.153082	1
PF3D7_1426700	-1.84731	-2.13421	-1.44948	-2.01914	-2.31499	-1.45301	-1.90438	-2.74269	-1.59853	-1.22192	-2.58996	-1.41261	-1.58838	-2.36072	-1.05817	-1.64501	-2.40801	-1.65878	-1.69929	-1.9734	-0.887098	-1.75009	-1.88342	-0.900591	-1.56529	-1.96987	-0.0199699	-1.36351	-1.42434	-0.125061							7	7	7	6.6	6.6	6.6	133.96	0	49.693	23916000	8	0.136279	1
PF3D7_1427900	0.903017	0.433084	1.01345	0.925768	0.905779	1.11721	2.40524	2.1827	1.80419	2.57426	2.39545	1.89023	2.15195	2.07479	1.69554	2.80789	2.49242	2.03384	2.58393	2.60198	1.99856	3.08739	2.77695	2.33426	2.46128	2.48064	1.70309	2.74763	2.42331	2.15809							11	11	11	38.4	38.4	38.4	33.006	0	323.31	654020000	31	0.452157	1
PF3D7_1428300	2.5016	1.79193	1.71762	2.89487	1.74624	1.74281	3.31527	2.45973	2.27715	3.50233	2.58705	3.15823	2.93348	1.89823	1.7507	2.80376	1.97584	1.87783	2.53969	2.07825	1.68711	2.46147	2.12731	2.38531	2.40383	2.23417	2.17564	2.79073	2.46813	2.14504							7	7	7	17.8	17.8	17.8	42.641	0	72.613	212440000	17	0.0972109	1
PF3D7_1429800	-0.69371	-1.3968	-2.46188	-1.09782	-1.50016	-2.61689	-1.4222	-1.69139	-3.44439	-1.46566	-1.68448	-4.6185	-1.42362	-1.74099	-3.40029	-1.15528	-1.25468	-3.11986	-1.2962	-0.99172	-3.42823	-1.46896	-1.49209	-3.04887	0.011301	-0.682402	-1.91311	0.132612	-0.583008	-2.20368							5	5	5	3.8	3.8	3.8	159.97	0	33.437	21950000	8	0.117099	1
PF3D7_1431700	1.94463	3.23943	2.35356	2.76982	3.10466	2.60579	1.41822	2.32705	1.50947	1.58749	2.38015	1.84455	0.831421	1.06746	0.52079	0.823202	1.28244	0.813686	0.790651	1.12412	0.672956	1.24339	1.11268	1.09365	1.08746	1.65198	0.964766	1.39112	1.49914	1.31646							5	5	5	26.1	26.1	26.1	19.297	0	114.93	318350000	20	0.313777	1
PF3D7_1433400	-0.98637	-5.51374	-3.12219	-1.38937	-5.68446	-3.7689	-2.01993	-3.78271	-2.44562	-1.78907	-4.20454	-1.93255	-2.47183	-4.54666	-2.51852	-1.95842	-5.64827	-2.89508	-2.78339	-6.20406	-3.16178	-2.10256	-4.63716	-2.84289	-3.3571	-5.49737	-6.24403	-3.09626	-5.78296	-6.95297							1	1	1	0.2	0.2	0.2	682.45	0	7.2365	4573400	3	0.0795589	1
PF3D7_1434300	1.83915	1.81766	1.69696	2.14694	1.8222	1.84768	2.97832	2.61161	2.4344	2.92308	2.82431	2.4288	2.19266	2.29024	1.95475	2.47168	2.45726	2.01959	2.82652	2.33273	2.09187	2.79874	2.37618	2.43992	2.95129	2.48839	2.70677	3.0634	2.75764	2.43326							16	16	16	25	25	25	66.056	0	147.56	429800000	47	0.611482	1
PF3D7_1434600	-2.0353	-1.26036	-2.22155	-0.674731	-1.31381	-1.95821	-0.295218	-0.613897	-1.63982	0.0551682	0.0122108	-1.38996	-1.7335	-1.90833	-3.38027	-1.62253	-1.61261	-2.91989	-2.10305	-2.38131	-3.13004	-1.68184	-1.72759	-2.86983	-2.71971	-2.05766	-3.85017	-2.47162	-2.32791	-3.58381							4	4	4	6.8	6.8	6.8	71.743	0	25.83	36567000	8	0.480642	1
PF3D7_1434800	-0.971548	0.212393	-0.41251	-0.453238	0.306147	-0.582518	1.0293	2.15713	0.808971	1.22433	2.14747	0.851576	-0.50098	0.265268	-0.730663	0.150322	1.16235	-0.345127	-1.07504	0.0723095	-1.05784	0.24914	1.17053	-0.145082	-1.95774	-0.386702	-1.47511	-1.56335	0.0015831	-1.11592							4	4	4	10.3	10.3	10.3	28.872	0	23.719	87576000	7	0.122263	1
PF3D7_1436000	0.269575	0.95409	0.962957	0.796354	1.1252	0.834608	1.83929	1.62242	1.68869	1.79712	2.15779	1.92357	1.20589	1.51956	1.21759	1.24375	1.57532	1.14893	1.57532	1.64277	1.2496	1.56925	1.68446	1.51377	1.76494	1.80216	1.68477	1.8402	2.17147	1.51923							14	14	14	21.6	21.6	21.6	67.367	0	186.17	280650000	41	0.30696	1
PF3D7_1436600	-0.94935	-0.351704	-1.82417	-0.623684	-0.460464	-1.85234	-1.02078	-0.662918	-1.73133	-0.939662	-1.2429	-1.97207	-0.134668	-0.291735	-1.14985	-0.110886	-0.330921	-1.27762	0.3134	0.0934334	-1.01395	0.251434	0.16424	-0.560545	0.401548	0.302698	-0.199741	0.473804	0.720198	-0.396488							12	12	12	15.1	15.1	15.1	97.693	0	78.577	69864000	17	0.0347061	1
PF3D7_1437900	-0.00595093	0.373636	0.598904	-0.113491	0.540009	0.650576	-0.176083	0.446964	0.640802	-0.482338	0.81571	0.657873	-0.799978	-0.00280952	0.283533	-0.329582	0.314472	0.354767	-0.595261	0.453711	0.264587	-0.558279	0.456486	0.478003	-0.122202	0.537485	0.346045	0.104269	0.584425	0.555592							9	9	9	20.3	20.3	20.3	48.469	0	58.457	88182000	20	0.0423143	1
PF3D7_1438000	-0.484644	-0.191206	0.227598	-0.0524578	-0.00191307	0.29916	0.141224	0.252302	0.520256	0.113977	0.530615	0.446577	-0.842678	-0.948288	-0.290527	-0.685774	-0.283379	-0.430782	-0.865713	-0.602861	-0.498613	-0.284496	-0.418953	0.0384197	-0.860588	-0.524942	-0.3151	-0.388927	-0.274998	-0.0256939							8	8	8	13.2	13.2	13.2	76.832	0	58.695	54253000	15	0.420881	1
PF3D7_1438900	1.42923	0.856974	1.27511	0.95956	0.713337	1.02347	1.4985	1.31383	1.30989	1.73923	1.66573	1.63458	0.297113	0.0370464	0.387024	0.590288	0.440435	0.587326	1.73662	1.42258	1.71881	2.12532	1.57812	2.08211	2.33299	2.11057	2.52212	2.80172	2.38406	2.59923							6	6	6	42.6	42.6	42.6	21.807	0	110.83	292810000	17	0.669537	1
PF3D7_1439800	-2.44888	-4.20581	-3.18058	-3.21735	-3.54338	-3.63051	-3.88567	-3.27583	-2.42057	-2.43242	-3.57563	-2.16809	-2.73171	-2.86249	-1.95247	-2.2856	-3.39571	-1.61709	-1.81999	-1.65569	-1.65146	-2.20726	-2.36742	-2.11681	-2.68837	-3.51124	-3.14589	-2.41914	-3.91467	-2.66145							1	1	1	5	5	5	27.686	0	10.076	10240000	3	0.1297	1
PF3D7_1439900	2.36464	1.84994	2.19927	2.53178	2.12337	2.24953	3.64412	3.36388	3.26633	3.82678	3.38485	3.41356	2.6499	2.46818	2.46567	2.9556	2.50267	2.53252	3.08287	2.61265	2.7341	3.30209	2.73594	3.05361	3.18552	2.94027	3.18527	3.4757	3.07083	3.16662							9	9	9	39.5	39.5	39.5	27.934	0	78.967	984750000	35	0.35041	1
PF3D7_1441200	1.98708	2.79406	2.55941	2.43257	3.0127	2.5268	3.72584	4.78767	4.04868	3.70172	4.8832	4.04331	2.12512	2.98733	2.34944	2.6661	3.61083	2.61078	1.88232	2.37452	2.31963	2.68024	3.35773	2.86232	1.92142	2.95537	2.46656	2.49788	3.29474	2.83752							7	7	7	18.4	18.4	18.4	24.805	0	94.949	1104700000	36	0.283173	1
PF3D7_1442300	1.98804	1.9729	1.78614	1.68066	1.81976	1.89061	2.60043	2.56166	2.25822	2.74792	2.87942	2.45123	2.01445	2.07531	1.82482	2.18385	2.19443	1.89687	2.4078	2.29421	2.16675	2.49059	2.32995	2.3168	2.6855	2.89252	2.70735	2.96372	3.08708	2.64452							12	12	12	26.9	26.9	26.9	46.441	0	85.313	347080000	38	0.59236	1
PF3D7_1444300	-2.63976	-3.66407	-4.91352	-4.6608	-3.13919	-4.42436	-3.25846	-3.93649	-4.82075	-3.04646	-2.71822	-5.70687	-1.65092	-2.39174	-2.1584	-1.00447	-2.0194	-2.44133	-2.84272	-3.31709	-3.7142	-2.39643	-3.09168	-2.97127	-2.53543	-3.49246	-3.72715	-2.55457	-3.30673	-3.46812							3	3	3	13.4	13.4	13.4	33.747	0	18.153	13954000	4	0.155052	1
PF3D7_1444800	5.23804	5.43931	5.30487	5.93603	5.78301	5.28258	6.33528	6.45528	6.19655	6.50253	6.70989	6.02855	5.9141	5.77361	5.4206	6.46538	6.68503	5.47699	6.4736	6.05129	5.81623	7.3808	7.03726	7.1716	5.81781	5.72781	6.41558	6.57919	7.06905	6.49932							20	20	20	49.3	49.3	49.3	40.105	0	323.31	21609000000	287	0.758459	1
PF3D7_1445100	1.89418	1.43273	1.51657	1.85711	1.40002	1.43271	1.57595	1.19729	0.961252	1.63293	1.36664	0.801519	1.1811	0.831827	0.558464	1.44536	1.12681	0.578487	1.59674	1.17314	0.713339	1.58641	1.18951	1.03623	1.70518	1.1026	1.33442	1.72534	1.63597	1.063							15	15	15	12.8	12.8	12.8	133.67	0	104.74	141520000	33	0.0890641	1
PF3D7_1446200	1.21776	1.28532	1.14192	1.3316	1.77046	1.2611	2.27707	3.00821	2.39006	2.29337	3.1333	2.36301	1.75161	2.66543	1.96698	2.43763	3.15225	2.60822	2.79438	3.66115	2.46493	2.8595	3.8461	2.60358	2.6184	3.33383	2.3472	2.88205	3.29213	2.60361							12	12	12	21	21	21	67.82	0	294.25	995440000	48	0.658342	1
PF3D7_1447000	2.63914	2.82725	2.76617	3.21325	2.88867	3.08241	2.63828	2.21625	2.30559	2.79148	2.53996	2.93362	2.12864	1.24153	1.39912	1.93395	1.82762	2.25569	1.87226	1.98991	2.0067	2.07912	2.14009	2.68177	1.82397	1.91398	2.05365	2.7478	1.7697	2.32478							10	10	9	31.2	31.2	28.7	29.957	0	111.86	830040000	39	1.35587	1
PF3D7_1449800	-2.62849	-4.56834	-2.14144	-2.08723	-4.23122	-2.40755	-1.8898	-3.64367	-1.77757	-1.52794	-2.84225	-1.70407	-1.89268	-2.95146	-1.80829	-0.813911	-2.37222	-1.30482	-1.21564	-3.04071	-1.27923	-0.708067	-2.51483	-1.16819	-1.09815	-2.58166	-0.89015	-0.64489	-2.23115	-0.45232							2	2	2	8.5	8.5	8.5	20.658	0	11.716	15044000	5	0.0716574	1
PF3D7_1450100	-1.74742	0.0905914	-0.460941	-2.1834	0.09408	-0.109604	-1.72437	-0.000865936	-0.256641	-1.88542	0.316637	0.135258	-1.90787	-0.219824	-0.154804	-1.76827	0.329735	-0.176685	-1.67483	-0.488249	0.135719	-1.79046	-0.33157	0.164772	-1.55214	0.196039	0.288719	-1.23003	0.398981	0.468485							5	5	5	8.6	8.6	8.6	55.979	0	31.877	34044000	8	0.00980305	1
PF3D7_1451100	3.79032	3.36538	3.40995	3.78996	3.3351	3.51928	4.18044	3.55872	3.8881	4.19421	3.63774	3.90656	3.81179	3.29078	3.59773	3.89044	3.27813	3.48147	4.21956	3.59455	3.65472	4.12176	3.53271	3.81609	4.6571	3.94572	4.37076	4.78935	4.34744	4.23609							30	30	30	38	38	38	93.522	0	323.31	2782100000	128	0.0476014	1
PF3D7_1452000	-6.32907	-2.05527	-5.28573	-4.21829	-1.69773	-4.85464	-4.89226	-3.0865	-4.92966	-3.99264	-2.82945	NaN	-2.25832	-1.01733	-3.09873	-2.56417	-0.897974	-3.39944	-3.21778	-1.45132	-3.99711	-3.27383	-1.27218	-3.38153	-3.19439	-1.68526	-3.65779	-2.84077	-1.34883	-3.73389							4	4	4	1.9	1.9	1.9	249.48	0	25.549	12424000	5	0.236494	1
PF3D7_1453800	1.03739	1.7374	1.27322	1.09508	1.76588	1.3627	0.497511	1.68214	1.03356	0.921476	1.55209	1.14564	0.429729	1.89693	0.872658	0.627573	1.27342	0.738743	0.86788	1.80089	1.1159	1.04458	1.64992	1.41785	1.07148	1.67812	1.37823	1.33579	1.96368	1.35259							14	14	14	16.5	16.5	16.5	106.99	0	96.753	140570000	33	0.0724298	1
PF3D7_1454400	1.40137	1.44291	1.56244	1.5806	1.71114	1.914	2.81767	2.98417	3.07102	2.8272	3.2916	2.67448	2.46671	3.49214	3.09157	3.46775	3.99439	3.73092	3.17549	3.63291	3.02882	3.49378	3.7153	3.42456	1.94503	1.95139	2.04604	2.14019	2.2346	2.12535							22	22	22	24.8	24.8	24.8	90.129	0	246.81	632170000	56	1.156	1
PF3D7_1454700	0.998207	0.905708	0.606707	0.633825	1.00267	0.480387	1.58694	1.85436	1.32891	1.54303	1.9635	1.33206	1.40587	1.69944	1.08731	1.51123	1.80727	1.09134	1.8009	1.84863	1.35735	1.6343	1.91665	1.65229	1.99411	1.99245	1.87523	2.06049	2.32607	1.66807							10	10	10	20.3	20.3	20.3	52.993	0	110.76	263090000	25	0.269573	1
PF3D7_1456700	-0.70479	-1.74791	-1.52843	-0.723399	-2.28515	-1.48544	-0.086895	-1.68694	-1.12693	0.0549736	-1.40992	-1.36587	0.334286	-1.61415	-1.15473	-0.221081	-1.79463	-1.13229	0.131744	-0.687811	-1.18182	-0.0927582	-1.24738	-0.841921	0.727036	-0.831724	-0.985159	1.03407	-1.2202	-0.559622							5	5	5	7.7	7.7	7.7	77.809	0	35.907	41791000	8	0.112361	1
PF3D7_1456800	0.813904	3.05976	2.29416	1.13569	2.12629	2.25407	1.38715	2.40564	2.20481	1.43634	2.57386	1.95673	2.06068	3.02039	2.82528	1.90277	3.06485	2.62751	1.37721	2.12225	1.6365	1.30722	2.63945	2.03637	0.565533	0.966684	1.20622	0.666893	1.43216	1.24932							13	13	13	14.1	14.1	14.1	76.416	0	140.03	338550000	35	0.104638	1
PF3D7_1457000	-1.63248	-1.45957	-0.702799	-2.5864	-1.75271	-0.588312	-3.68146	-2.14089	-1.28762	-3.49115	-2.31155	-1.01565	-2.9531	-0.0187531	0.778814	-2.77631	-0.558634	0.25597	-3.6282	-2.14305	-1.06054	-3.76912	-1.2937	-0.494396	-1.34162	-1.33222	-0.378029	-1.26283	-0.825756	-0.605133							3	3	3	5.8	5.8	5.8	47.578	0	17.952	43585000	6	0.228939	1
PF3D7_1457200	-2.85095	-1.77178	-2.07933	-5.07859	-1.08139	-2.03076	-2.58675	0.00506592	-0.229677	-1.98472	0.320969	-0.96686	-4.87309	-0.937332	-1.12931	-3.14088	-0.497005	-0.533926	-2.12522	0.375788	-0.698175	-2.00803	0.165482	-0.0853329	-1.10241	1.45733	0.672131	-1.38385	0.853029	1.22395							3	3	3	37.5	37.5	37.5	11.716	0	28.953	125410000	9	0.148033	1
PF3D7_1457300	0.287683	-0.171093	0.571793	0.22735	-0.269875	0.609266	0.763353	-0.571537	1.25616	0.915882	-0.524628	1.24483	0.281595	-0.256012	1.02001	0.292248	-0.528305	0.72917	0.646843	-0.0254917	1.04099	0.523018	-0.0478821	1.10003	0.879808	0.538008	1.39438	1.10411	0.809517	1.29235							7	7	7	10.2	10.2	10.2	75.986	0	89.508	97663000	13	0.0413152	1
PF3D7_1458400	-2.82531	-1.43269	-2.44187	-3.52359	-1.5059	-2.31584	-2.80994	-1.51619	-2.55825	-2.67871	-1.38201	-2.66081	-3.32312	-1.21666	-2.37427	-2.60638	-1.16911	-2.65684	-3.19074	-1.21174	-2.62892	-2.2436	-1.29189	-2.48731	-2.27141	-0.50898	-1.82822	-2.70741	-0.637901	-2.05295							3	3	3	7.9	7.9	7.9	37.512	0	19.125	17608000	5	0.108189	1
PF3D7_1459000	-1.91349	-1.14878	-3.04669	-1.41971	-1.08435	-3.41223	-1.95679	-1.66661	-3.93607	-1.89626	-1.35447	-3.16561	-1.81908	-1.99966	-3.42007	-1.1336	-1.97327	-3.47215	-1.94937	-1.04496	-3.0818	-1.91855	-1.06093	-3.27351	-1.41853	-0.946173	-2.60369	-1.20288	-0.707191	-2.66426							4	4	4	5.3	5.3	5.3	84.313	0	25.681	21619000	9	0.0235388	1
PF3D7_1459400	-3.31913	-2.90752	-2.59925	-2.37419	-2.7929	-2.37361	-3.1927	-4.57526	-3.44066	-3.36437	-4.7088	-3.68457	-1.07493	-1.76467	-1.76349	-1.41239	-1.9579	-1.73061	-2.04824	-3.47379	-3.32043	-2.19042	-2.61748	-2.32348	-2.15732	-2.70594	-2.40458	-2.145	-2.82366	-1.95872							2	2	2	5	5	5	40.068	0	12.082	7791500	5	0.787741	1
PF3D7_1460300	-0.0148678	1.98103	1.26387	-0.0760479	1.84227	1.60312	-0.491371	1.50715	0.369106	-0.250647	1.56965	1.42385	-1.30972	0.0554714	-0.61891	-0.740644	0.39049	0.0173798	-1.97026	-0.202768	-0.143768	-1.65709	-0.00716209	0.415564	-1.53805	0.638895	-0.295771	-1.54521	0.557386	-0.1166							2	2	2	13.4	13.4	13.4	8.0144	0	25.615	162950000	6	0.0183864	1
PF3D7_1460700	1.84574	2.4886	2.43117	2.64618	2.239	2.65854	1.96809	2.32026	2.00642	2.23613	2.31751	2.49953	1.2027	0.815056	0.865076	1.30629	1.23052	1.40476	1.24198	1.32965	1.26575	1.53868	1.53611	1.5589	2.0674	2.65683	1.75035	2.62726	2.07865	2.69897							6	6	6	32.9	32.9	32.9	16.745	0	155.08	559470000	25	0.451633	1
PF3D7_1461300	-1.25372	-3.25083	-6.36028	-2.38339	-2.35434	-5.54676	-1.68764	-1.61689	-4.34918	-1.2127	-1.46511	-4.31356	-1.86431	-2.84462	-4.21592	-2.40934	-1.99922	-4.44409	-2.08388	-2.54523	-4.56351	-1.88173	-2.58538	-4.36892	-2.07905	-2.59105	-4.08663	-1.37566	-1.3176	-3.40415							2	2	2	35.8	35.8	35.8	7.4937	0	15.672	12473000	3	0.0358946	1
PF3D7_1461400	-1.6183	-1.5556	-1.50194	-1.10544	-1.46536	-1.35067	-1.77856	-1.93249	-1.95219	-1.56786	-1.81674	-1.72775	0.31518	0.231426	-0.197062	0.102966	0.449228	0.0779591	-0.0412121	-0.234297	-0.325748	0.120352	0.294308	-0.0310173	-0.551334	-0.431358	-0.687481	-0.349854	-0.073513	-0.41222							5	5	5	13.4	13.4	13.4	36.96	0	29.75	43295000	13	1.06123	1
PF3D7_1461900	-0.124939	-0.478886	0.584806	0.0188713	-0.344147	0.573143	0.614185	0.136452	1.11906	0.539183	0.329592	1.2768	0.337353	-0.024807	0.535194	0.181282	-0.00518417	0.422476	0.402678	-0.0776253	0.701267	0.32798	-0.173824	0.879854	0.573215	-0.0955009	1.10784	0.625954	0.0880985	0.939531							13	13	13	12.4	12.4	12.4	128.07	0	92.052	97580000	25	0.076117	1
PF3D7_1462800	5.39991	4.90369	4.90114	5.56591	5.12583	4.92528	6.78354	6.34368	6.27705	6.90187	6.61028	6.15217	5.71518	5.14223	5.33353	6.16645	5.64772	5.52751	6.51363	5.986	5.70746	6.9187	6.209	6.33986	6.41122	5.9797	6.16782	6.86353	6.40238	6.41729							20	20	20	53.1	53.1	53.1	36.635	0	323.31	14499000000	188	0.211874	1
PF3D7_1464700	-2.92434	-1.89752	-0.680347	-2.73879	-1.61495	-0.788599	-2.30601	-1.67674	-1.13939	-2.61835	-1.91337	-0.936367	-0.985794	-0.285309	0.307274	-1.04017	-0.7647	0.00819016	-1.64835	-1.0115	-0.688057	-1.91374	-1.12359	-0.220236	-1.53992	-1.32764	-0.449345	-1.68801	-1.168	-0.46801							4	4	4	9.9	9.9	9.9	44.532	0	24.684	20619000	6	0.0477698	1
PF3D7_1465900	2.62597	1.90408	1.86481	2.70154	1.93193	1.85475	2.62449	1.96822	2.00068	2.58521	2.107	2.26492	1.91964	1.13134	1.66782	1.89294	1.39876	1.2675	2.04568	1.15592	1.68866	2.22028	1.2422	1.40645	2.0889	1.34163	1.75746	2.13203	1.51746	1.62875							10	10	10	48	48	48	24.668	0	146.8	319310000	33	0.0285367	1
PF3D7_1466300	1.357	1.25821	1.04633	-0.0431633	1.06476	1.08343	0.420345	1.44794	1.36522	0.216185	1.48291	1.71521	0.316536	1.53477	1.31655	0.475306	1.56778	1.27751	0.963209	1.8549	1.21358	0.659023	1.82361	1.5912	1.08545	1.87144	1.86161	1.07464	2.39987	1.52082							10	10	10	8.1	8.1	8.1	132.77	0	98.881	163980000	26	0.606305	1
PF3D7_1468700	2.92781	2.28204	2.29651	2.46572	2.50109	2.22016	2.63425	2.46355	2.31571	2.76335	2.67896	2.56455	2.26929	2.02083	2.11725	2.41607	2.16695	2.09853	2.58474	2.59258	2.39208	2.53813	2.42882	2.46423	3.69521	3.85016	3.30448	3.98415	3.70949	3.64908							18	18	17	42	42	39.9	45.31	0	216.1	1263500000	61	0.175122	1
PF3D7_1469200	-2.40181	-1.40805	-1.16255	-2.11086	-1.25707	-1.25054	-2.65817	-0.924719	-1.23208	-1.89198	-0.911964	-1.43669	-1.75214	-0.474022	-0.111799	-1.34361	0.0504436	0.00217819	-2.86472	-1.40512	-0.779282	-2.20525	-1.01893	-0.564457	-1.87548	-0.905764	-0.0222282	-1.96542	-0.552172	-0.028204							5	5	5	15.9	15.9	15.9	42.325	0	35.55	38710000	10	0.0883737	1
PF3D7_1470900	-0.930069	-0.429363	-0.903635	-1.75265	-0.321795	-1.07326	-0.572737	0.557373	0.23041	-1.1217	0.807894	-0.141928	0.192049	1.0828	1.00259	-0.857693	0.113625	0.0014534	0.342997	1.37481	1.01427	-0.363682	0.715733	0.445177	0.25433	1.19695	0.83247	-0.00355721	0.867281	0.958851							6	6	6	31.3	31.3	31.3	22.862	0	36.445	103040000	13	0.265193	1
PF3D7_1471100	-0.581633	-0.706347	-0.64632	-1.34902	-0.49325	-0.692699	-0.31036	-0.240259	-0.0467911	-0.349329	-0.474321	-0.0782013	0.139297	-0.189062	-0.0987396	0.100847	-0.354868	0.122152	-0.389261	-1.03879	-0.00402832	-0.348677	-0.894094	-0.264721	-0.843981	-1.10349	-0.390026	-0.516069	-0.914249	0.0872841							5	5	5	13.2	13.2	13.2	33.411	0	47.771	66913000	13	0.313559	1
PF3D7_1474800	1.57168	1.03675	0.257641	1.29954	0.768167	0.228168	2.20117	1.3866	0.694273	2.20813	1.36121	0.865423	1.56332	0.84782	0.364618	1.83318	1.01094	0.266968	2.21029	1.17066	0.743879	2.33292	1.26885	0.940311	2.18478	1.27311	0.980352	2.32595	1.48803	0.959597							8	8	8	34.6	34.6	34.6	28.837	0	112.29	194510000	24	0.143595	1
PF3D7_1476300	-1.29682	-3.46973	-1.26326	-1.45958	-3.67377	-0.346369	-1.29787	-3.96742	-0.0549583	-1.36569	-3.26139	-2.68418	-0.5807	-1.93629	0.0423717	-0.483137	-2.22533	0.0164967	-0.654806	-2.06703	-1.14889	-0.599501	-2.14367	-0.461195	-0.536718	-2.49393	-0.519388	-0.336426	-2.34356	-0.475851							2	2	2	2.8	2.8	2.8	68.141	0	12.199	11505000	5	0.0516698	1
MPP1	0.000448227	-2.55718	-0.371058	-0.486753	-2.73732	-0.523849	-3.14885	-4.00338	-1.92732	-3.37275	-4.27083	-2.1573	-1.45116	-3.35874	-1.68881	-1.69813	-4.06532	-2.04184	-2.31786	-3.93229	-2.31818	-2.17277	-4.76845	-2.32333	-2.84481	-4.34949	-3.16856	-2.7395	-4.34566	-3.25024							3	3	3	8.5	8.5	8.5	49.074	0	17.057	16463000	7	0.0891172	1
DSG1	-0.995122	1.34089	-0.251139	-1.14421	1.47028	-0.0529823	-1.86402	-0.854012	-1.25438	-2.0858	-0.5788	-0.481134	-1.37376	-0.92963	-0.715445	-1.50165	-0.481142	-0.799971	-2.35013	0.302668	-1.32171	-1.72155	-0.4268	-1.08265	-1.26301	-1.31674	-1.74766	-1.96393	-1.1822	-1.36037							8	8	8	10.9	10.9	10.9	113.75	0	49.545	116640000	13	0.019324	1
TGM3	-1.73872	0.791723	0.300987	-0.716544	-0.104834	0.45039	-1.58729	-0.766153	-0.176693	-1.64992	-1.3071	0.0924759	-1.72153	-1.43314	0.0569553	-1.28714	-0.304653	-0.160423	-2.95683	-1.43256	-0.34144	-1.46421	-0.525755	-0.190426	-2.27328	-2.07982	-1.23735	-1.71227	-1.69028	-1.1333							6	6	6	9.8	9.8	9.8	76.631	0	41.295	41163000	10	0.0367701	1
DMTN	2.80173	3.12922	1.40263	2.63256	2.43346	1.77634	-1.91943	-1.47005	-3.43938	-2.39783	-1.26114	-4.72309	-1.22863	-1.16129	-2.56367	-0.956432	-0.479935	-3.23426	-1.92806	-1.71082	-3.131	-2.05996	-1.08149	-2.91959	-1.96488	-2.17341	-3.5029	-2.15213	-2.15335	-4.05142							8	8	8	25.6	25.6	25.6	43.087	0	55.411	139260000	21	0.0996962	1
DSC1	-3.05775	-1.40126	-2.3567	-2.18246	-2.29379	-1.99774	-3.22069	-3.19106	-2.70714	-3.64332	-3.19329	-2.90446	-2.59689	-3.11263	-2.73053	-2.68347	-2.60151	-2.48504	-3.0056	-3.53956	-3.28602	-2.99355	-2.34024	-2.81454	-2.31298	-3.47008	-3.17753	-2.97949	-3.859	-2.8445							4	4	4	6.2	6.2	6.2	93.834	0	30.343	21830000	8	0.0825942	1
CD47	-0.385752	-0.95165	-2.22188	-0.977977	-1.11757	-2.02823	-1.41903	-1.0716	-2.36624	-1.72587	-0.958332	-2.14797	-0.45303	0.0587158	-1.32464	-0.48045	-0.38859	-1.81059	-1.27683	-1.15862	-2.36023	-1.02553	-0.915091	-2.22505	-3.00546	-3.04141	-3.60935	-2.58847	-2.67346	-3.74396							2	2	2	6.5	6.5	6.5	31.742	0	13.016	19402000	5	0.106951	1
SELENBP1	2.53748	1.35027	1.35615	1.80131	2.01025	1.52202	1.556	1.78197	1.68834	1.83872	1.84408	1.83258	1.43639	1.63371	1.51237	2.10764	1.95555	1.9369	1.71042	1.90003	1.67193	1.92723	1.95885	1.76765	0.491381	-0.197653	0.421766	-0.160381	-0.305264	0.27973							11	11	11	24.6	24.6	24.6	52.39	0	142.18	254190000	26	0.0238364	1
ZNF648	4.47927	2.66497	1.75793	2.73302	2.46178	1.57418	1.54925	0.424551	-0.37435	1.40778	0.33334	-0.0632248	0.778921	-0.768164	-0.930859	0.632547	-0.335947	-1.19154	-0.0206528	-0.992275	-0.548092	0.789459	-0.509054	-0.944578	0.321903	-0.496294	-1.07166	0.748989	0.288458	-0.840284							1	1	1	2.1	2.1	2.1	62.34	0.0011351	6.6607	890860000	16	0.336148	1
SCG3	1.70349	1.34957	2.33689	2.58588	1.1273	2.20208	2.11812	1.37922	2.51265	2.42056	1.23166	2.29376	1.36833	0.822933	1.89637	2.46833	1.70296	1.88131	0.927227	-0.196644	0.586	2.05235	0.569094	1.73343	0.87788	-0.898106	1.09409	0.663391	0.473953	0.325027							1	1	1	5.5	5.5	5.5	26.909	0.0053191	6.2778	1628200000	8	0.122184	1
SERPINB12	-0.389534	1.00371	0.960443	0.250401	-0.656059	0.78977	-0.579853	-0.912556	-0.188431	-0.729815	-1.13042	-0.136288	-0.962873	-1.60545	0.220043	-0.109091	-0.067009	0.149706	-1.94362	-0.647392	-0.520082	-0.652176	-0.0578175	-0.0676022	-0.359856	-1.97377	-1.37769	-1.03741	-1.95869	-0.790874							4	4	4	11.4	11.4	11.4	46.276	0	26.513	28988000	8	0.25314	1
PSMB7	0.899357	-1.72147	-1.22288	1.43642	-1.28566	-1.19876	0.248749	-1.97715	-1.9259	0.49925	-1.87395	-1.97054	-0.672108	-3.59415	-3.03608	-0.385624	-3.28743	-3.10119	-0.879921	-3.80552	-2.82863	-0.675068	-3.72137	-2.87802	-0.869661	-3.44234	-3.01311	-0.409828	-2.71392	-2.44762							3	3	3	10.5	10.5	10.5	29.965	0	18.332	28640000	6	0.0992038	1
KIAA1549	0.753767	1.30476	0.467567	1.42556	1.43482	0.948158	-1.83507	-0.77227	-2.0376	-1.72536	-0.111567	-1.66262	0.821791	0.676662	-0.265974	0.636154	0.551931	-0.214556	-2.10926	-0.399286	-1.41061	-1.62015	-0.834629	-1.43614	-2.19685	-0.812462	-1.51059	-1.61846	-0.504078	-0.603003							1	1	1	1	1	1	78.29	0.0053533	6.3206	519930000	5	0.659446	1
GDF2	-1.83395	-2.93485	-2.71273	-1.1836	-1.14776	-2.17158	-1.68286	-1.08716	-2.79427	-1.06025	-1.40522	-2.43544	-1.37762	-2.19011	-1.40265	-2.05487	-1.81666	-2.2408	-1.91081	-1.56334	-2.6767	-1.70386	-2.65497	-3.1256	-2.65395	-2.30125	-2.50638	-2.88841	-3.21225	-2.23544							1	1	1	2.3	2.3	2.3	47.32	0.010204	6.1344	36077000	5	0.979894	1
[truncated: 22 more columns]
